# Supplementary material for: A versatile drug delivery system targeting senescent cells
Source: EMBO Mol Med. 2018 Jul 16;10(9):e9355. doi: 10.15252/emmm.201809355 (PMC6127887; doi:10.15252/emmm.201809355)
Supplement: Supplementary file 2 — Dataset EV1 [file EMMM-10-e9355-s002.xlsx]

## Sheet: Title
Differentially expressed genes in Rho+CD45-CD31- cells versus Rho-CD45-CD31- cells in normal lungs and in bleomycin-treated lungs after administration of GalNP(rho)

## Sheet: Bleomycin treated lungs
Bleomycin-treated lungs at day 14
Upregulated genes in Rho+CD45-CD31- cells compared to Rho-CD45-CD31-
Downregulated genes in Rho+CD45-CD31- cells compared to Rho-CD45-CD31-
FDR=0.05
statistically significant
Name	baseMean	log2FoldChange	lfcSE	stat	pvalue	padj
Ccl3	1700.76	3.32615	0.203696	16.329	6.13838e-60	8.99027e-56
Fabp4	2363	2.95568	0.185155	15.9633	2.3033e-57	1.6867e-53
Retnla	1712.11	3.35284	0.228202	14.6924	7.21127e-49	3.52054e-45
Itga8	11062.8	-2.10546	0.159761	-13.1788	1.16255e-39	4.25666e-36
Cpxm1	32249.9	2.06082	0.156926	13.1324	2.14611e-39	6.28639e-36
Cxcl13	15689.5	3.59564	0.277078	12.977	1.65287e-38	4.03466e-35
Cxcl2	20621.4	2.10233	0.163068	12.8923	4.97105e-38	1.04009e-34
Scube2	3463.52	-2.25394	0.176912	-12.7405	3.52158e-37	6.44713e-34
Aldh1a2	4521.3	3.56355	0.283332	12.5773	2.81585e-36	4.58233e-33
Npnt	20861.1	-1.99435	0.159648	-12.4922	8.2335e-36	1.20588e-32
Ptx3	15893.1	3.08534	0.253709	12.161	5.0169e-34	6.67977e-31
Pi16	19220.5	2.14994	0.185877	11.5665	6.09286e-31	7.43633e-28
Clec3b	12977.1	2.1897	0.191039	11.4621	2.04596e-30	2.30501e-27
Ly6c1	3887.39	2.8239	0.248481	11.3646	6.27162e-30	6.56101e-27
Fam46c	973.069	2.4457	0.219935	11.1201	1.00151e-28	9.77872e-26
Ccl11	13090.5	3.18101	0.288437	11.0285	2.78574e-28	2.54999e-25
Col13a1	4200.83	-1.89613	0.173103	-10.9538	6.37357e-28	5.49101e-25
Igj	8649.08	2.85237	0.261238	10.9187	9.38561e-28	7.63676e-25
Gas6	52021.6	1.94677	0.178797	10.8882	1.31206e-27	1.01139e-24
Nfkbid	788.028	2.21049	0.205893	10.7361	6.88787e-27	5.04399e-24
Ccl7	8958.69	2.34634	0.21973	10.6783	1.28629e-26	8.97098e-24
Lamc3	2307.3	-1.989	0.186401	-10.6706	1.39777e-26	9.30537e-24
Nebl	1493.77	-1.89969	0.180756	-10.5097	7.7961e-26	4.96442e-23
Col14a1	12500.8	1.81944	0.174672	10.4163	2.08889e-25	1.27474e-22
Adamts8	3935.16	-1.87	0.180177	-10.3787	3.10009e-25	1.81616e-22
Vipr2	1590.01	-2.1935	0.211555	-10.3685	3.45037e-25	1.94362e-22
Il1rn	2516.01	2.25135	0.218028	10.326	5.37737e-25	2.91692e-22
Il33	13249.1	2.61774	0.255735	10.2362	1.36552e-24	7.14265e-22
Clec4d	917.21	2.63843	0.258252	10.2165	1.67258e-24	8.44708e-22
Gja5	732.787	-2.27003	0.225217	-10.0793	6.81995e-24	3.3295e-21
Ly6a	16908.3	2.56483	0.257374	9.96535	2.16117e-23	1.02105e-20
Cfb	24139.3	2.20639	0.222439	9.91906	3.43983e-23	1.57437e-20
Col23a1	6131.39	-1.59961	0.161836	-9.88419	4.87498e-23	2.1636e-20
F10	589.587	2.67445	0.270825	9.8752	5.33241e-23	2.29701e-20
Lilrb4	2585.71	2.04246	0.210132	9.71993	2.47961e-22	1.03761e-19
Cpz	2946.55	2.43591	0.252361	9.6525	4.79735e-22	1.95172e-19
Igfbp3	20392.1	-1.66891	0.173895	-9.59724	8.21102e-22	3.25023e-19
Cd200	1197.78	1.84763	0.194127	9.51765	1.77134e-21	6.82711e-19
Chst8	449.156	-2.27367	0.239915	-9.47697	2.61765e-21	9.83027e-19
Acp5	962.436	2.70575	0.285766	9.46841	2.84134e-21	1.04036e-18
Scgb3a2	875.707	3.37272	0.356528	9.4599	3.0823e-21	1.10106e-18
Slfn2	2377.54	1.60045	0.170585	9.38214	6.465e-21	2.25444e-18
Lipg	2691.01	-2.2569	0.241437	-9.3478	8.94873e-21	3.04798e-18
Gdf10	4431.29	2.10737	0.226314	9.31173	1.25766e-20	4.1863e-18
Scn3a	949.448	-1.88543	0.202939	-9.29062	1.5339e-20	4.99234e-18
Meg3	2760.91	2.40963	0.265809	9.06528	1.2428e-19	3.95697e-17
Csf3	2651.09	2.50724	0.276726	9.06036	1.30016e-19	4.05152e-17
Enpep	3903.71	-1.60827	0.177994	-9.03551	1.6324e-19	4.95743e-17
Scgb3a1	613.877	3.48221	0.385466	9.03377	1.65857e-19	4.95743e-17
Reg3g	490.604	3.55281	0.398129	8.92377	4.50692e-19	1.32017e-16
Bmp5	2959.98	-1.56961	0.176768	-8.87954	6.71386e-19	1.92806e-16
Faim2	1915.56	-1.87615	0.212122	-8.8447	9.17713e-19	2.58477e-16
Il1b	9481.75	1.77477	0.200971	8.83096	1.0378e-18	2.86786e-16
Clec4e	3589.29	1.95092	0.221248	8.81778	1.16755e-18	3.16665e-16
Asprv1	1227.62	2.59031	0.294066	8.8086	1.26722e-18	3.3745e-16
Slc11a1	818.413	1.94916	0.221575	8.79683	1.40738e-18	3.68079e-16
Ces2g	1994.75	2.23243	0.253965	8.7903	1.49164e-18	3.83272e-16
Gm11428	1718.96	2.34406	0.267571	8.76051	1.94372e-18	4.90824e-16
Slc7a11	1039.16	1.91537	0.218793	8.75425	2.05463e-18	5.01534e-16
Gda	2513.28	1.89567	0.216521	8.75513	2.0387e-18	5.01534e-16
Tnf	1405.04	2.44405	0.279455	8.74578	2.21481e-18	5.31773e-16
Aldh1a3	4758.3	2.63389	0.302017	8.72098	2.75795e-18	6.51499e-16
Cxcl3	1223.49	2.25855	0.260123	8.68264	3.8669e-18	8.98962e-16
Ptk7	5454.89	-1.61245	0.186067	-8.66595	4.47757e-18	1.02401e-15
Spon1	31809.8	-1.42199	0.164121	-8.66426	4.54461e-18	1.02401e-15
Tbx4	6092.92	-1.39553	0.161371	-8.64792	5.24453e-18	1.16381e-15
Ugt1a7c	975.685	2.31999	0.268973	8.62536	6.38931e-18	1.39668e-15
Sort1	2923.82	-1.61345	0.18771	-8.59545	8.29394e-18	1.78637e-15
Ccl4	1390.1	2.64966	0.310847	8.52398	1.54168e-17	3.27238e-15
Gm4956	2392.88	-1.71987	0.201948	-8.51642	1.64557e-17	3.44301e-15
Gp49a	2429.29	2.09531	0.246779	8.49063	2.05529e-17	4.23968e-15
Niacr1	1709.37	2.47582	0.292483	8.46485	2.56479e-17	5.14574e-15
Srgn	8175.65	1.97807	0.233678	8.46493	2.56309e-17	5.14574e-15
Mmp3	36720.1	2.11065	0.250022	8.44183	3.12406e-17	6.18311e-15
Igfbp6	16076.4	1.4132	0.169056	8.35936	6.30609e-17	1.23145e-14
Sfrp4	1609.53	2.6976	0.323049	8.35043	6.80135e-17	1.31069e-14
Rassf2	605.109	1.7315	0.207534	8.34319	7.23138e-17	1.37546e-14
Serpinb1a	824.42	1.92207	0.23127	8.31095	9.49409e-17	1.7827e-14
Entpd2	4992.48	2.31968	0.279238	8.30718	9.80045e-17	1.81693e-14
Igsf6	565.771	1.74132	0.209879	8.29676	1.06987e-16	1.95866e-14
Plek	2645.41	1.41161	0.170514	8.27858	1.24654e-16	2.25393e-14
Slpi	5219.71	1.92656	0.23279	8.27595	1.27439e-16	2.27619e-14
Hunk	444.693	-2.544	0.30842	-8.24851	1.60383e-16	2.83009e-14
Ces1d	12455.2	-1.57505	0.191293	-8.23371	1.81507e-16	3.06708e-14
Tbx2	10511.6	-1.32626	0.161086	-8.23326	1.8219e-16	3.06708e-14
Pla2g7	1143.38	1.60901	0.195396	8.23459	1.80167e-16	3.06708e-14
Shisa3	659.519	2.64395	0.321043	8.23549	1.78825e-16	3.06708e-14
Cd53	2278.3	1.56025	0.189915	8.21555	2.11194e-16	3.51494e-14
Ebf1	500.803	1.86318	0.226951	8.2096	2.21919e-16	3.65194e-14
Aspn	2409.12	-1.57676	0.192317	-8.19877	2.42866e-16	3.95223e-14
Foxf2	1296.23	-1.67938	0.206366	-8.13785	4.02354e-16	6.47568e-14
Podn	10480.8	2.21573	0.273598	8.09847	5.56552e-16	8.86007e-14
Tnfrsf19	1109.44	-1.70163	0.210229	-8.09416	5.76611e-16	9.0807e-14
Scara5	9320.42	2.30422	0.28554	8.06969	7.04743e-16	1.09805e-13
Slc45a3	586.688	1.98586	0.246381	8.06011	7.62257e-16	1.17516e-13
Gngt2	192.092	2.43552	0.302284	8.05706	7.81512e-16	1.18e-13
Lgals3	6241.79	1.42457	0.176803	8.05738	7.79493e-16	1.18e-13
Smpdl3a	1795.55	1.58881	0.197418	8.04796	8.41887e-16	1.25819e-13
Bace2	2885.42	1.64607	0.204721	8.04053	8.94524e-16	1.32335e-13
Gpr133	5661.57	2.01649	0.251022	8.03315	9.50016e-16	1.39139e-13
Ccl19	7763.9	1.46425	0.183491	7.97996	1.46378e-15	2.0814e-13
Ccrl2	4021.49	1.48864	0.186542	7.9802	1.46101e-15	2.0814e-13
Tyrobp	2246.44	2.11665	0.265231	7.98041	1.45846e-15	2.0814e-13
Ntrk1	411.159	2.26663	0.284234	7.9745	1.52994e-15	2.15457e-13
Chst15	2936.05	-1.37727	0.173228	-7.95064	1.85556e-15	2.58825e-13
Mapt	396.951	-2.03673	0.256499	-7.9405	2.01369e-15	2.78231e-13
Cyp4f18	819.671	2.01699	0.254287	7.93193	2.15771e-15	2.95344e-13
Sytl2	401.974	-1.81764	0.229319	-7.92626	2.25838e-15	3.06262e-13
Nrcam	2938.79	-1.65535	0.208911	-7.92368	2.30575e-15	3.09817e-13
Serpinf1	17239.9	1.96166	0.247826	7.91548	2.46295e-15	3.2793e-13
Procr	823.114	1.77289	0.224245	7.90604	2.65705e-15	3.50587e-13
Stard13	3237.57	-1.32532	0.168439	-7.86828	3.59558e-15	4.70186e-13
Robo1	1037.05	-1.58021	0.201668	-7.83569	4.66283e-15	6.04352e-13
Adamtsl1	1370.84	2.03045	0.259887	7.81282	5.59238e-15	7.18474e-13
Iyd	189.827	2.56608	0.331646	7.7374	1.01472e-14	1.29231e-12
Thbs1	159612	-1.27378	0.164675	-7.73509	1.03328e-14	1.3046e-12
Matn4	540.853	-1.94296	0.251426	-7.72776	1.09456e-14	1.37016e-12
Fcer1g	2087.25	1.87191	0.242856	7.70788	1.27927e-14	1.58782e-12
Hs3st1	472.168	2.1572	0.280623	7.68719	1.50398e-14	1.85103e-12
Srpx	4711.31	1.60865	0.210212	7.65251	1.97099e-14	2.4056e-12
Csf2rb	1512.2	1.5756	0.206257	7.63903	2.18857e-14	2.64907e-12
Chi3l1	2167.86	1.48717	0.195419	7.61013	2.73825e-14	3.28725e-12
Ncf4	588.818	1.86111	0.245118	7.59269	3.13342e-14	3.73106e-12
Irg1	2467.07	1.84385	0.242959	7.58914	3.22036e-14	3.80366e-12
Gabra3	1396.71	2.0533	0.271269	7.56926	3.75345e-14	4.39784e-12
Nedd9	3220.79	-1.26004	0.166764	-7.55584	4.16176e-14	4.83755e-12
Car2	3007.9	-1.29613	0.172009	-7.53524	4.87427e-14	5.62114e-12
F2r	23691.1	-1.45589	0.193743	-7.51455	5.71052e-14	6.53409e-12
Cpm	1586.5	-1.49109	0.198461	-7.51328	5.76657e-14	6.54707e-12
Mme	1751.58	-1.36539	0.18199	-7.50258	6.25715e-14	7.04941e-12
Fabp5	1111.67	1.8589	0.248456	7.48181	7.33071e-14	8.19585e-12
Pdgfd	400.871	1.69819	0.227118	7.47713	7.59645e-14	8.42861e-12
Raver2	653.645	-1.50059	0.200822	-7.47223	7.88444e-14	8.66729e-12
Apoe	73515.2	1.29463	0.173277	7.47148	7.92993e-14	8.66729e-12
Hhip	3649.2	-1.92316	0.258152	-7.44972	9.35393e-14	1.0148e-11
Mpp6	4441.33	1.92801	0.259761	7.42226	1.15139e-13	1.23994e-11
Fgfr3	2173.12	-1.36	0.183321	-7.41871	1.18271e-13	1.26437e-11
Bcl2a1b	247.992	2.37839	0.322486	7.37517	1.64139e-13	1.74202e-11
C1ra	13246.8	1.49747	0.204136	7.33565	2.20653e-13	2.32496e-11
Popdc2	640.582	-1.65605	0.226362	-7.31595	2.55561e-13	2.67354e-11
Wif1	449.328	-2.80296	0.383259	-7.31348	2.60307e-13	2.70387e-11
Ifi27l2a	3014.06	1.2225	0.167356	7.30478	2.77716e-13	2.86439e-11
Cxcr7	1516.01	1.58666	0.218071	7.27589	3.44154e-13	3.52481e-11
Nkain4	928.014	2.05902	0.283131	7.27233	3.53347e-13	3.59383e-11
Gria1	645.863	-1.8808	0.259861	-7.23773	4.56262e-13	4.60856e-11
Mpeg1	723.053	1.94422	0.27042	7.18962	6.49699e-13	6.51746e-11
Clu	9405.37	1.56643	0.218005	7.18531	6.70568e-13	6.68104e-11
Cd68	740.73	1.98997	0.277349	7.17498	7.23194e-13	7.15669e-11
Syk	1167.15	1.60101	0.223251	7.17131	7.42814e-13	7.30151e-11
Etv1	754.858	-1.6365	0.228758	-7.15385	8.43784e-13	8.23871e-11
Tnc	22999.4	-2.02912	0.28372	-7.15182	8.5633e-13	8.30584e-11
Muc5b	111.123	3.23096	0.452605	7.1386	9.4288e-13	9.08514e-11
Id2	4421.95	1.37911	0.193356	7.13252	9.85463e-13	9.43339e-11
Efr3b	790.645	-1.40043	0.196444	-7.12888	1.01186e-12	9.62322e-11
Prkg2	1983.22	-1.49689	0.2105	-7.11111	1.15112e-12	1.0877e-10
Slfn5	810.547	1.40223	0.197404	7.10334	1.21777e-12	1.1433e-10
Hilpda	2110.17	1.47753	0.208101	7.10008	1.24689e-12	1.16318e-10
Tmem204	5059.51	-1.23902	0.174822	-7.08732	1.36738e-12	1.26751e-10
Lbp	4782.4	1.90594	0.268979	7.08582	1.38227e-12	1.27325e-10
Scara3	5756.24	1.86383	0.263489	7.07363	1.50935e-12	1.38162e-10
Gpr88	876.554	1.61966	0.229524	7.05661	1.70616e-12	1.55208e-10
Gpc6	1606.83	1.81282	0.257118	7.05057	1.78188e-12	1.61095e-10
Slc7a10	1564.39	-2.16407	0.307952	-7.0273	2.10571e-12	1.88047e-10
Lrrc33	472.635	1.59354	0.226791	7.02645	2.11851e-12	1.88047e-10
Prss23	8772.71	2.14155	0.304725	7.02782	2.0978e-12	1.88047e-10
Sele	228.098	2.22364	0.317745	6.99821	2.59251e-12	2.28734e-10
Colec11	110.869	2.47301	0.353682	6.99217	2.7067e-12	2.3738e-10
Wdr92	44722.3	1.81398	0.25979	6.98249	2.90004e-12	2.51325e-10
Adam23	1785.64	2.22082	0.318029	6.98307	2.888e-12	2.51325e-10
Mmp23	3961.36	1.96914	0.282067	6.98112	2.92838e-12	2.52289e-10
Sgcg	98.1705	-2.88408	0.413768	-6.97029	3.16295e-12	2.70904e-10
Ifi205	5198.71	2.09182	0.300318	6.96538	3.27526e-12	2.78892e-10
Slfn4	1399.97	1.59504	0.229437	6.95196	3.60233e-12	3.0497e-10
Tnxb	6369.09	1.42076	0.20467	6.94172	3.87349e-12	3.26041e-10
Igfbp4	102942	1.78534	0.257772	6.92604	4.32796e-12	3.62214e-10
Naalad2	518.135	1.4824	0.214244	6.9192	4.54196e-12	3.77963e-10
Fpr2	360.843	1.92227	0.27791	6.91688	4.61689e-12	3.82028e-10
Lgr6	143.089	-2.17092	0.314418	-6.90456	5.03595e-12	4.14363e-10
Tnfaip6	8773	1.2347	0.179475	6.87949	6.0069e-12	4.91492e-10
Angpt4	456.252	2.27832	0.331523	6.87229	6.31799e-12	5.14074e-10
Emilin2	2111.67	1.56163	0.227273	6.87114	6.36929e-12	5.15384e-10
2010011I20Rik	1243.03	-1.33442	0.195115	-6.83912	7.96784e-12	6.41192e-10
Cd300lf	1678.84	1.91883	0.281297	6.82135	9.0186e-12	7.21783e-10
Slc22a3	494.298	-1.55186	0.227669	-6.81631	9.34067e-12	7.43497e-10
Csf2rb2	702.515	1.67421	0.246841	6.78256	1.18064e-11	9.34685e-10
Fxyd5	4149.29	1.16573	0.172251	6.76759	1.30946e-11	1.03109e-09
Tubb4a	1691.02	-1.76388	0.262985	-6.70714	1.98476e-11	1.55448e-09
Cd52	825.592	1.57374	0.23554	6.68143	2.36618e-11	1.84336e-09
Csf2ra	1379.22	1.28919	0.193346	6.66779	2.59689e-11	2.01239e-09
Batf	212.584	2.11868	0.318344	6.6553	2.82718e-11	2.17931e-09
Plac8	5447.26	1.88681	0.285048	6.61927	3.60969e-11	2.76793e-09
Des	6639.91	-1.44537	0.218468	-6.61591	3.69263e-11	2.81678e-09
Calml4	305.998	1.85106	0.279847	6.61453	3.72736e-11	2.82855e-09
Fgfr4	810.465	-2.00191	0.303471	-6.59671	4.2038e-11	3.17365e-09
Prg4	2554.13	1.92983	0.293662	6.57162	4.97714e-11	3.73821e-09
Ednra	5713.17	-1.07006	0.163489	-6.54514	5.94385e-11	4.44151e-09
Il1f9	1121.77	2.11729	0.32361	6.54274	6.04029e-11	4.49067e-09
Nfasc	368.267	1.69871	0.25993	6.53525	6.35053e-11	4.69747e-09
Adra1a	211.956	-1.85438	0.284349	-6.52147	6.96203e-11	5.11011e-09
Slc15a3	407.524	1.51495	0.232314	6.52113	6.97816e-11	5.11011e-09
Fgd5	574.34	1.45903	0.22417	6.50857	7.58684e-11	5.5282e-09
Dpt	16421.9	1.35903	0.209019	6.50193	7.92958e-11	5.74934e-09
Gpc1	4201.15	-1.13747	0.175737	-6.47259	9.63399e-11	6.91664e-09
Slit3	10613.4	1.20187	0.185685	6.47265	9.62978e-11	6.91664e-09
C1s	21922.5	1.22932	0.190468	6.45424	1.08761e-10	7.77031e-09
Ctsh	3321.14	1.42619	0.221767	6.43105	1.26725e-10	9.00975e-09
C2	6640.66	1.93846	0.30152	6.42898	1.28467e-10	9.08949e-09
S1pr3	8145.79	-1.23457	0.192062	-6.42801	1.29289e-10	9.10371e-09
Mtss1l	296.737	-1.9053	0.296671	-6.42228	1.34246e-10	9.36273e-09
Pik3ap1	491.424	1.71096	0.266398	6.42259	1.33975e-10	9.36273e-09
Prss12	264.921	1.617	0.25197	6.41742	1.38606e-10	9.62099e-09
AA467197	493.426	1.74606	0.272116	6.41659	1.39362e-10	9.62783e-09
Cdc42ep4	10394.2	-1.16619	0.182792	-6.37984	1.77269e-10	1.21322e-08
Ntrk2	1854.88	1.45646	0.228267	6.38049	1.76526e-10	1.21322e-08
Rspo1	651.071	2.21808	0.348702	6.36095	2.00512e-10	1.3659e-08
Crip1	8949.84	1.12072	0.176589	6.34646	2.20331e-10	1.49397e-08
Ehd3	832.602	-1.59539	0.252166	-6.32676	2.50369e-10	1.68981e-08
Adam33	215.178	1.88739	0.298689	6.3189	2.63426e-10	1.76979e-08
Fam46b	296.746	1.62205	0.257165	6.30744	2.83693e-10	1.89725e-08
Dcn	117635	1.73043	0.274489	6.3042	2.89685e-10	1.92851e-08
Cldn1	597.072	1.36027	0.216185	6.29216	3.1307e-10	2.07476e-08
Neurl3	297.766	1.70781	0.271475	6.29087	3.15702e-10	2.08278e-08
Myh11	442.112	-2.35594	0.376052	-6.26492	3.73015e-10	2.44986e-08
Slc6a6	6719.51	-1.0572	0.168842	-6.26148	3.81333e-10	2.4933e-08
Ccr1	1165.29	1.29047	0.206196	6.25845	3.88812e-10	2.5309e-08
Myo1b	5393.17	-1.043	0.166868	-6.25043	4.09322e-10	2.65262e-08
Rian	86.6643	2.33927	0.374745	6.24229	4.31202e-10	2.78211e-08
Fat3	270.785	-1.92344	0.308276	-6.23933	4.39454e-10	2.82291e-08
Osr1	5867.64	1.5723	0.252453	6.22809	4.72168e-10	3.01981e-08
Cyp2e1	709.137	-1.58878	0.255184	-6.22602	4.78442e-10	3.04664e-08
Bmp7	344.779	-2.01014	0.323093	-6.22153	4.92321e-10	3.10799e-08
Cxcl1	34801.2	1.53571	0.246819	6.22202	4.90788e-10	3.10799e-08
Robo2	1489.89	-1.46969	0.236519	-6.21381	5.17142e-10	3.24855e-08
Slc27a6	309.718	-1.62085	0.26087	-6.21324	5.19022e-10	3.24855e-08
Cyp1b1	8968.24	1.86192	0.300721	6.19151	5.95902e-10	3.69813e-08
Cygb	12642.2	1.62767	0.26287	6.19192	5.94365e-10	3.69813e-08
Ncf1	967.322	1.4305	0.231276	6.18525	6.20047e-10	3.83173e-08
Fgl2	14658.9	1.64456	0.266646	6.16759	6.93367e-10	4.26683e-08
Begain	314.511	1.54729	0.251096	6.16216	7.17609e-10	4.39753e-08
Gm16702	1099.37	1.46711	0.23844	6.15296	7.60499e-10	4.64095e-08
Snx20	262.281	1.83094	0.298125	6.14152	8.17334e-10	4.96709e-08
Dio2	1076.93	1.24433	0.202894	6.1329	8.62891e-10	5.22227e-08
3632451O06Rik	938.493	1.3472	0.219707	6.13181	8.68842e-10	5.23665e-08
Ctsk	6710.52	1.31262	0.214238	6.12693	8.95882e-10	5.3775e-08
Vav1	329.605	1.72922	0.282985	6.11064	9.92354e-10	5.93225e-08
Cdo1	14998.1	-1.46163	0.239801	-6.09519	1.09308e-09	6.50781e-08
Ptafr	173.013	1.75374	0.288202	6.08513	1.16397e-09	6.90183e-08
Apoc2	88.4267	2.37697	0.390893	6.08088	1.19523e-09	7.05861e-08
Gpr126	1175.04	-1.82922	0.300922	-6.07871	1.21154e-09	7.12622e-08
Sdc3	1412.35	-1.0972	0.180583	-6.07589	1.23305e-09	7.22368e-08
Mpo	135.526	-2.5393	0.418049	-6.07417	1.24631e-09	7.27228e-08
Mterfd2	921.953	1.17456	0.193855	6.05895	1.37011e-09	7.96296e-08
Kcnk13	963.527	-1.26425	0.209233	-6.0423	1.5193e-09	8.76052e-08
Sorcs2	1501.27	1.18363	0.195887	6.0424	1.51839e-09	8.76052e-08
X99384	712.111	-1.32789	0.219893	-6.0388	1.55268e-09	8.91786e-08
H2-Q10	197.363	1.72244	0.285459	6.03394	1.60006e-09	9.15408e-08
Lypd2	86.7809	2.76393	0.458343	6.03027	1.63682e-09	9.29183e-08
Mefv	296.306	1.85107	0.306956	6.03041	1.6354e-09	9.29183e-08
Folh1	221.507	2.12744	0.353199	6.02333	1.70867e-09	9.62509e-08
Cd14	13635.7	1.21912	0.202393	6.02351	1.70674e-09	9.62509e-08
Malt1	576.116	1.25467	0.208466	6.01856	1.75972e-09	9.87467e-08
Tlr13	482.111	1.36182	0.226324	6.01713	1.77532e-09	9.92416e-08
Chsy3	744.37	-1.34641	0.223924	-6.0128	1.82351e-09	1.01548e-07
Apbb1ip	1021.08	1.27024	0.211601	6.003	1.93703e-09	1.07461e-07
Pdgfra	32302.1	-1.06357	0.177493	-5.9922	2.07024e-09	1.14418e-07
Tmed3	6082	1.24366	0.207807	5.98471	2.16781e-09	1.1936e-07
Wfdc1	485.291	1.42842	0.238826	5.98102	2.21748e-09	1.21638e-07
Cd274	795.87	1.4683	0.246059	5.9673	2.41216e-09	1.31823e-07
Lclat1	2046.78	-1.07564	0.181002	-5.94266	2.80433e-09	1.52685e-07
Arhgdib	2106.8	1.30033	0.218838	5.94199	2.81577e-09	1.5274e-07
Heg1	4563.08	1.00216	0.168743	5.93895	2.86861e-09	1.55032e-07
C3	127838	1.48057	0.249333	5.9381	2.88342e-09	1.5526e-07
Cdon	236.253	1.67986	0.28338	5.92793	3.06778e-09	1.64581e-07
Astn2	444.667	-1.41384	0.238704	-5.923	3.16121e-09	1.68975e-07
Slc13a4	183.256	-2.21177	0.37464	-5.90372	3.55402e-09	1.8928e-07
Ifi204	1052.18	1.77602	0.301135	5.89774	3.68525e-09	1.95558e-07
Nsg1	1721.27	1.09647	0.186792	5.86998	4.35839e-09	2.30444e-07
Pik3r5	676.956	1.48955	0.253855	5.86772	4.4183e-09	2.32771e-07
Lcp1	3310.83	1.05235	0.179392	5.86621	4.45868e-09	2.34057e-07
Lmo2	553.612	1.74302	0.297197	5.86486	4.49502e-09	2.35121e-07
Ptk2b	809.711	1.34803	0.230006	5.86084	4.60519e-09	2.40027e-07
Aoc3	203.255	1.93834	0.330801	5.85953	4.64182e-09	2.41078e-07
Tbx3	1363.08	-1.11874	0.191043	-5.85595	4.74299e-09	2.45462e-07
Ninj1	2270.92	1.23434	0.21086	5.85384	4.80345e-09	2.46847e-07
AI607873	1741.99	1.77994	0.30406	5.85393	4.80085e-09	2.46847e-07
Rcan2	216.947	1.73365	0.296276	5.85148	4.8722e-09	2.49504e-07
Dusp2	596.305	1.66622	0.284966	5.84706	5.00323e-09	2.55321e-07
Lphn3	379.494	-1.6151	0.277299	-5.8244	5.7318e-09	2.91486e-07
Ptprc	956.992	1.253	0.215283	5.82025	5.87591e-09	2.96754e-07
Naglu	2139.05	1.10229	0.189382	5.82046	5.86854e-09	2.96754e-07
Actc1	48.8842	-2.75819	0.474113	-5.81756	5.97112e-09	3.00526e-07
Nlrp3	495.394	1.42586	0.24514	5.81653	6.00828e-09	3.01361e-07
Gmfg	465.078	1.58384	0.272399	5.81441	6.08463e-09	3.04148e-07
Myo1g	262.591	1.54017	0.265128	5.80915	6.27897e-09	3.12795e-07
Enpp2	6086.57	-1.30319	0.224821	-5.79657	6.76836e-09	3.36032e-07
Gxylt2	308.707	1.42358	0.245672	5.79463	6.84721e-09	3.38798e-07
Tanc1	1726.69	-1.04655	0.180693	-5.79185	6.96169e-09	3.43303e-07
Gucy1b3	334.443	-2.17958	0.376684	-5.78623	7.19824e-09	3.53777e-07
Klf4	6176	1.20439	0.208349	5.78064	7.44181e-09	3.63309e-07
Chrdl1	1964.91	1.1624	0.201068	5.78112	7.42034e-09	3.63309e-07
5830416P10Rik	80.8422	2.24353	0.388228	5.77891	7.51858e-09	3.65838e-07
Ly6e	11367.4	1.27505	0.221004	5.76936	7.95744e-09	3.85909e-07
Lilrb3	942.875	1.32012	0.229113	5.76188	8.31836e-09	4.02082e-07
2004-09-01	4314.58	-1.20994	0.210227	-5.75538	8.64452e-09	4.16473e-07
Adamts5	1368.3	1.0468	0.182042	5.75031	8.9082e-09	4.27769e-07
Chst2	919.698	-1.07378	0.187194	-5.73619	9.68298e-09	4.63454e-07
Sparc	258682	0.912118	0.159195	5.72955	1.00699e-08	4.80405e-07
Rnase4	16397.1	1.01259	0.176825	5.72649	1.0253e-08	4.85971e-07
Pigr	83.2565	2.35811	0.411763	5.72687	1.023e-08	4.85971e-07
Pard6g	817.441	-1.24397	0.217445	-5.72083	1.06002e-08	5.00809e-07
1190002N15Rik	2258.74	-1.27578	0.22307	-5.71922	1.07017e-08	5.03976e-07
Calcrl	238.237	-1.6849	0.295181	-5.70804	1.14285e-08	5.34764e-07
Slc2a6	391.364	1.37728	0.241284	5.70814	1.14217e-08	5.34764e-07
Mdga1	361.964	-1.34434	0.235596	-5.70615	1.15563e-08	5.39022e-07
Trem2	276.054	1.84252	0.32328	5.69946	1.2019e-08	5.58828e-07
Cyb5	6741.83	0.957506	0.168031	5.69838	1.2095e-08	5.60579e-07
Cfi	234.695	2.08864	0.366895	5.69275	1.2501e-08	5.75754e-07
Sfpi1	946.018	1.338	0.235025	5.69302	1.24814e-08	5.75754e-07
Nkd2	740.298	-1.10474	0.194292	-5.68595	1.30091e-08	5.97277e-07
Metrnl	2180.42	1.41265	0.248491	5.6849	1.30892e-08	5.99077e-07
Sfrp2	1298.3	1.1885	0.209185	5.68157	1.3346e-08	6.08928e-07
Kcnh2	223.784	-2.1005	0.369995	-5.67709	1.37008e-08	6.23172e-07
Specc1l	2675.64	-1.07338	0.189104	-5.67617	1.37743e-08	6.24062e-07
Plxnc1	736.633	-1.14783	0.202232	-5.67578	1.38056e-08	6.24062e-07
Ptprs	6461.64	-1.01023	0.178213	-5.66868	1.43898e-08	6.4847e-07
Lama4	7976.9	-0.900379	0.158891	-5.66664	1.45626e-08	6.54245e-07
P2ry14	564.308	-1.76596	0.311814	-5.6635	1.48319e-08	6.64306e-07
Adcyap1r1	538.881	1.36146	0.240541	5.66002	1.51359e-08	6.75855e-07
Cnn1	465.04	-1.42064	0.251128	-5.65704	1.54004e-08	6.85577e-07
Rasl12	2034	-1.03163	0.182425	-5.65511	1.55748e-08	6.91237e-07
Anxa3	2180.64	1.34918	0.238635	5.65373	1.57003e-08	6.94702e-07
Plce1	668.556	1.47819	0.262022	5.64147	1.68602e-08	7.43779e-07
Kank3	2601.41	-1.42685	0.253168	-5.63597	1.74072e-08	7.65602e-07
Nnat	375.199	-1.61077	0.286328	-5.62562	1.84847e-08	8.1056e-07
Cd82	7330.47	-0.977499	0.173984	-5.61832	1.92823e-08	8.4301e-07
Slc38a5	1968.85	-1.55092	0.276325	-5.61267	1.99232e-08	8.68439e-07
Cdh4	635.88	-1.58921	0.283178	-5.61203	1.99966e-08	8.69051e-07
Lcp2	405.1	1.49703	0.266956	5.60777	2.04951e-08	8.88079e-07
Ptger3	572.956	1.41361	0.252206	5.60499	2.08266e-08	8.99782e-07
Kcnk3	197.61	-1.77068	0.316386	-5.5966	2.18595e-08	9.41629e-07
Ephb2	314.976	1.57666	0.282068	5.58962	2.27562e-08	9.77381e-07
Sema3b	843.419	1.20299	0.215504	5.58221	2.37485e-08	1.01702e-06
Clec7a	366.042	1.84174	0.33005	5.58017	2.40288e-08	1.02602e-06
Slc9a3r1	1572.95	1.39142	0.249751	5.57122	2.5296e-08	1.07699e-06
Ggct	337.628	1.61765	0.290526	5.568	2.57684e-08	1.09393e-06
Cttnbp2nl	1818.09	-0.960395	0.172952	-5.55296	2.80868e-08	1.1889e-06
Twist2	220.276	1.52816	0.275456	5.54776	2.89348e-08	1.22126e-06
Cdc42ep1	3088.01	-1.23396	0.222611	-5.54312	2.97133e-08	1.24767e-06
Tbx5	2067.9	-0.937799	0.169186	-5.54301	2.97308e-08	1.24767e-06
Fyb	406.01	1.5074	0.272312	5.53557	3.10219e-08	1.29813e-06
Sepp1	30575.5	1.12562	0.20339	5.53429	3.125e-08	1.30395e-06
Cd84	303.525	1.5055	0.27226	5.52966	3.20852e-08	1.335e-06
Tspan9	3560.9	-0.959977	0.173775	-5.52425	3.30894e-08	1.37288e-06
Fads3	5391.83	-0.997081	0.180736	-5.51679	3.4525e-08	1.4284e-06
Sulf2	3203.3	1.38056	0.250557	5.50995	3.58936e-08	1.47668e-06
9130206I24Rik	134.251	2.10941	0.382821	5.51017	3.58481e-08	1.47668e-06
AW112010	1122.92	1.45283	0.263995	5.50324	3.72879e-08	1.52974e-06
Rab7l1	394.549	1.23094	0.22386	5.4987	3.82594e-08	1.56521e-06
Ssr4	3935.67	0.998091	0.181544	5.49778	3.84596e-08	1.56902e-06
Csf1r	569.728	1.46608	0.266843	5.49418	3.92538e-08	1.59697e-06
Efemp2	7393.19	0.952915	0.173485	5.49276	3.9569e-08	1.60534e-06
Csf3r	1127.16	1.52399	0.277695	5.488	4.065e-08	1.64464e-06
C6	1014.92	-1.30721	0.238324	-5.48501	4.13454e-08	1.66612e-06
Dusp6	3098.13	-0.923625	0.168399	-5.48474	4.14084e-08	1.66612e-06
Rhov	295.17	1.94119	0.354119	5.48173	4.21191e-08	1.69007e-06
Lgr5	124.938	-1.96789	0.359155	-5.47922	4.27213e-08	1.7049e-06
Lsamp	206.751	2.09741	0.382774	5.47949	4.26556e-08	1.7049e-06
Serpinb9b	130.884	2.14176	0.391485	5.47086	4.47869e-08	1.78247e-06
Ncald	2087.25	-1.13837	0.20818	-5.46817	4.54713e-08	1.8048e-06
Gm12505	3522.06	1.67776	0.306912	5.46656	4.58849e-08	1.8163e-06
Tmeff2	596.559	1.64482	0.301004	5.46445	4.6435e-08	1.82819e-06
Crtap	7177.04	0.946327	0.173169	5.46476	4.63523e-08	1.82819e-06
Macf1	13673.6	-1.01094	0.185022	-5.46391	4.65759e-08	1.82882e-06
Gpam	1617.86	-1.14575	0.209921	-5.45801	4.81491e-08	1.88554e-06
Frmd3	125.535	2.49873	0.458189	5.45349	4.93902e-08	1.92898e-06
Prr5l	269.314	-1.49363	0.27399	-5.4514	4.99759e-08	1.94667e-06
Eln	169842	-0.855926	0.15706	-5.44967	5.04629e-08	1.96042e-06
Sema4d	888.291	1.78831	0.32835	5.44635	5.14151e-08	1.99213e-06
Dock4	2071.78	-1.21208	0.223223	-5.42989	5.63883e-08	2.17906e-06
Col3a1	436845	0.868511	0.160197	5.4215	5.90998e-08	2.27783e-06
Vkorc1	3186.43	0.991177	0.182875	5.41999	5.96036e-08	2.29122e-06
Ctsl	30815.1	0.857342	0.158281	5.41658	6.07502e-08	2.32918e-06
Spry4	2619.07	-1.22298	0.226185	-5.40702	6.40835e-08	2.45057e-06
Prnp	9941.17	1.00203	0.18556	5.4	6.66399e-08	2.54169e-06
Gng2	459.419	-1.28061	0.237433	-5.39355	6.90776e-08	2.62782e-06
Dok3	340.88	1.41499	0.262865	5.38296	7.32717e-08	2.78015e-06
Fnip2	409.942	1.29254	0.240246	5.38007	7.44579e-08	2.81786e-06
Spic	104.146	2.26953	0.422249	5.37487	7.66379e-08	2.89288e-06
Lgi2	786.16	1.73685	0.323602	5.36725	7.9948e-08	3.01007e-06
Ppp4r4	554.756	-1.52771	0.285425	-5.3524	8.67964e-08	3.25954e-06
Tspan18	694.069	1.59243	0.297864	5.34617	8.98334e-08	3.36496e-06
2010001M09Rik	121.965	1.87807	0.35168	5.34029	9.28004e-08	3.46723e-06
Lrrk1	3331.5	-0.928199	0.173862	-5.33871	9.36089e-08	3.48854e-06
Bicd1	398.239	1.92529	0.361181	5.33055	9.79147e-08	3.63974e-06
D0H4S114	7624.38	-1.25593	0.235691	-5.32872	9.89054e-08	3.66125e-06
Gpx3	162208	-1.06194	0.199291	-5.32856	9.89933e-08	3.66125e-06
Hk3	302.345	1.83795	0.3452	5.32431	1.01335e-07	3.73842e-06
Man2b1	3767.32	1.09326	0.20544	5.32157	1.02878e-07	3.78581e-06
Beta-s	379.216	-2.12498	0.399395	-5.32049	1.03486e-07	3.79865e-06
Arg2	444.47	1.3307	0.250608	5.30987	1.09701e-07	4.01669e-06
1110007C09Rik	1524.93	1.13836	0.214666	5.30295	1.13949e-07	4.16183e-06
Heyl	3084.17	-0.87883	0.165776	-5.30131	1.14975e-07	4.17846e-06
Aox3	457.743	1.50763	0.28438	5.30144	1.14891e-07	4.17846e-06
Amph	814.118	-1.2259	0.23144	-5.29685	1.1782e-07	4.27127e-06
Tnfsf13b	3976.89	0.941675	0.178002	5.29025	1.22148e-07	4.41725e-06
Galntl4	631.41	1.11671	0.211149	5.28872	1.23177e-07	4.43256e-06
Glt8d2	682.83	1.11314	0.210463	5.28901	1.22982e-07	4.43256e-06
6430548M08Rik	492.479	1.14984	0.217462	5.28756	1.23962e-07	4.44986e-06
Agap1	1769.88	-1.07246	0.203053	-5.28167	1.28011e-07	4.58398e-06
Krt19	1111.12	1.27813	0.242266	5.27575	1.32218e-07	4.72308e-06
Mxra8	29329.2	-0.967413	0.183896	-5.26065	1.43548e-07	5.11533e-06
Slc1a4	988.643	-1.04338	0.198408	-5.25874	1.45042e-07	5.15603e-06
Axin2	226.664	-1.4684	0.279376	-5.25598	1.47239e-07	5.22147e-06
Usp6nl	662.139	-1.0532	0.20052	-5.25234	1.50176e-07	5.31274e-06
Gria4	47.801	2.22506	0.423898	5.24903	1.52898e-07	5.39602e-06
Gpr35	167.051	1.5045	0.287069	5.24091	1.59786e-07	5.62553e-06
Tmem2	947.834	-1.2052	0.230637	-5.22555	1.73642e-07	6.09871e-06
Gm5483	106.684	1.85674	0.355392	5.22449	1.74632e-07	6.11881e-06
Mreg	191.12	1.60686	0.3078	5.22048	1.78458e-07	6.23794e-06
Gm13889	28584.9	-1.06846	0.204703	-5.21955	1.79358e-07	6.25448e-06
Acvr2a	1398.49	-0.932645	0.178707	-5.21884	1.80047e-07	6.2601e-06
Fetub	503.296	1.46613	0.280949	5.2185	1.80374e-07	6.2601e-06
Chst3	426.437	-1.90561	0.365323	-5.21623	1.82597e-07	6.32227e-06
Cpne2	716.021	1.13574	0.217821	5.2141	1.84715e-07	6.38051e-06
Chn1	789.159	-1.08773	0.20864	-5.21344	1.85374e-07	6.3882e-06
Cyth4	319.361	1.37433	0.263779	5.21015	1.88688e-07	6.48714e-06
Col6a3	25603.2	-1.04227	0.200145	-5.20756	1.91341e-07	6.56296e-06
Prr13	4724.75	1.01928	0.19578	5.20624	1.92706e-07	6.59434e-06
S100a9	27889.6	1.43881	0.27679	5.19821	2.01219e-07	6.86959e-06
Flna	34664.6	-0.818535	0.157728	-5.18952	2.10837e-07	7.18121e-06
Adam8	2366.95	1.2598	0.242833	5.18794	2.12631e-07	7.2255e-06
Tbc1d1	2287.34	-0.948783	0.183017	-5.18413	2.17031e-07	7.35718e-06
Sema6d	1010.37	1.39045	0.268235	5.18371	2.17511e-07	7.35718e-06
Efnb2	222.516	-1.35521	0.261639	-5.1797	2.22242e-07	7.4999e-06
Sema4a	521.807	1.14992	0.222296	5.17294	2.30445e-07	7.7057e-06
Ly6k	88.0178	1.9928	0.385215	5.17321	2.30109e-07	7.7057e-06
Clec11a	3724.73	1.34947	0.260835	5.17367	2.29545e-07	7.7057e-06
C5ar1	1839.32	1.19642	0.231247	5.17378	2.29399e-07	7.7057e-06
Plekha6	520.117	-1.07846	0.208501	-5.17246	2.31038e-07	7.70793e-06
Traf1	422.932	1.39125	0.269797	5.15664	2.5142e-07	8.36885e-06
Tspan11	2506.69	1.16544	0.226342	5.14902	2.6185e-07	8.69628e-06
Lars2	74589.2	-1.0211	0.198593	-5.14167	2.72314e-07	9.02333e-06
Tacc1	6990.78	-0.95263	0.18531	-5.14075	2.73642e-07	9.04687e-06
Kng2	88.6843	2.1872	0.42567	5.13827	2.77286e-07	9.14671e-06
Angpt1	3114.04	-0.90875	0.17695	-5.13564	2.81183e-07	9.2544e-06
Fgr	544.749	1.31444	0.256632	5.12187	3.02521e-07	9.93437e-06
Laptm5	1974.98	1.16773	0.228131	5.11868	3.07679e-07	1.00811e-05
Scgb1a1	30917.6	2.48512	0.485897	5.11451	3.14563e-07	1.02837e-05
Fblim1	7432.52	-0.899659	0.176044	-5.11042	3.21441e-07	1.04851e-05
Fpr1	786.456	1.15148	0.225862	5.09814	3.43014e-07	1.1164e-05
Hspa12a	230.229	1.47681	0.289961	5.09312	3.52212e-07	1.14379e-05
Mfap5	15794.1	1.08353	0.213029	5.08632	3.65087e-07	1.18298e-05
Ldhb	1035.85	1.11453	0.219152	5.08566	3.6635e-07	1.18445e-05
Rem1	219.791	-1.3235	0.260391	-5.08276	3.71996e-07	1.20006e-05
Prom1	514.356	-1.23884	0.243847	-5.08039	3.76658e-07	1.21242e-05
Ank2	351.4	1.17333	0.231001	5.07934	3.78742e-07	1.2138e-05
Prss35	369.752	1.3922	0.27409	5.07936	3.78704e-07	1.2138e-05
Ptgfr	736.499	1.08344	0.213485	5.07501	3.87485e-07	1.2391e-05
Nenf	2791.35	0.861727	0.170129	5.06513	4.08125e-07	1.30227e-05
Dtna	837.801	-1.19175	0.235532	-5.05982	4.19643e-07	1.33611e-05
Ets1	1365.42	-1.0416	0.205923	-5.0582	4.23222e-07	1.34458e-05
Serpinb6b	302.99	1.27175	0.251685	5.05294	4.35056e-07	1.37918e-05
Adap2	423.507	-1.47044	0.291607	-5.04254	4.59395e-07	1.45179e-05
Samsn1	921.69	1.28936	0.255709	5.04231	4.59941e-07	1.45179e-05
A130040M12Rik	275611	1.39995	0.277968	5.03638	4.74419e-07	1.49427e-05
Rbp1	7242.17	0.939626	0.186592	5.03572	4.7605e-07	1.49619e-05
H2-Eb1	857.088	1.41723	0.281543	5.03379	4.80879e-07	1.50813e-05
Gpx8	3690.9	0.880859	0.175052	5.03199	4.85414e-07	1.5191e-05
Pfkfb3	4164.73	-1.08859	0.216352	-5.03157	4.86485e-07	1.5192e-05
Prex2	3663.65	-0.837463	0.166485	-5.03026	4.89813e-07	1.52634e-05
Fmo3	119.225	1.64361	0.326788	5.02961	4.91485e-07	1.5283e-05
Maml3	1075.21	-1.19238	0.237634	-5.01772	5.22879e-07	1.62247e-05
Drp2	123.684	1.59486	0.318163	5.01272	5.36649e-07	1.66168e-05
Kctd12	632.558	1.09924	0.219466	5.00872	5.47939e-07	1.69306e-05
Enc1	1209.47	0.918994	0.184037	4.99354	5.92833e-07	1.82792e-05
Vegfa	3931.69	-1.00874	0.202096	-4.9914	5.99431e-07	1.84052e-05
Spon2	3541.96	1.03924	0.208194	4.99172	5.98449e-07	1.84052e-05
Rbp4	1873.59	1.30873	0.262223	4.99092	6.00918e-07	1.84122e-05
Cd24a	1983.57	1.47878	0.29659	4.98593	6.16658e-07	1.88158e-05
St3gal6	201.78	1.6097	0.322848	4.98593	6.16657e-07	1.88158e-05
Jup	1982.6	-1.21108	0.242947	-4.98497	6.19708e-07	1.88695e-05
Scarf2	14654.6	-0.894029	0.179468	-4.98154	6.30793e-07	1.91672e-05
Stk39	747.292	0.98545	0.198206	4.97184	6.63205e-07	2.00688e-05
Trem1	1369.23	1.08143	0.2175	4.97211	6.62281e-07	2.00688e-05
Tnn	1485.13	-1.21512	0.244718	-4.96536	6.85721e-07	2.07074e-05
Adamts17	507.516	-1.13729	0.229098	-4.96423	6.89735e-07	2.07857e-05
Gbe1	1099.32	-0.990315	0.199542	-4.96293	6.94369e-07	2.08824e-05
Fermt2	8634.71	-0.806784	0.162606	-4.96158	6.99216e-07	2.09851e-05
Sema3d	2191.19	1.39032	0.280536	4.95596	7.19738e-07	2.15568e-05
Kif21a	546.964	1.0509	0.21218	4.95289	7.31211e-07	2.18557e-05
Fmnl2	1150.43	1.46531	0.296139	4.94806	7.49586e-07	2.23593e-05
Best3	47.463	-2.19602	0.443861	-4.94755	7.51538e-07	2.2372e-05
Itih5	956.944	0.920661	0.186168	4.94532	7.60176e-07	2.25833e-05
Batf3	689.809	1.61627	0.327464	4.93572	7.9856e-07	2.36755e-05
Adamts1	31877.2	-0.818088	0.165889	-4.93155	8.15797e-07	2.41377e-05
F11r	1122.83	1.10186	0.223977	4.91954	8.67466e-07	2.56147e-05
Il11ra1	3187.25	1.08707	0.221111	4.91641	8.81468e-07	2.59758e-05
Igsf8	2593.59	1.01338	0.206414	4.90947	9.13229e-07	2.68577e-05
Igfbp7	107036	1.04921	0.213853	4.90622	9.28469e-07	2.72512e-05
S100a8	24715.2	1.36033	0.277359	4.90458	9.36278e-07	2.74255e-05
4933426M11Rik	11780.5	-0.878606	0.179159	-4.90406	9.38774e-07	2.74437e-05
Cd244	133.577	1.75192	0.357518	4.90022	9.57284e-07	2.79291e-05
Myo10	1792.75	-1.15592	0.235951	-4.89899	9.63315e-07	2.80491e-05
Isg15	1190.04	1.14879	0.23485	4.89159	1.00022e-06	2.9066e-05
Syde2	816.785	-1.10106	0.225675	-4.87899	1.0663e-06	3.09247e-05
Ptpn6	594.903	1.21166	0.248604	4.87385	1.09444e-06	3.16158e-05
Ndufa4l2	453.159	1.41013	0.289325	4.87387	1.09434e-06	3.16158e-05
Serpine2	40708.2	-1.15015	0.23602	-4.8731	1.0986e-06	3.16735e-05
Npdc1	3478.66	0.85384	0.175559	4.86354	1.15304e-06	3.31778e-05
Atf6	2814.27	-0.858626	0.176652	-4.86055	1.17058e-06	3.34849e-05
Hexa	6735.51	0.994874	0.204676	4.86071	1.16963e-06	3.34849e-05
Marcksl1	3264.17	1.15	0.23657	4.86114	1.1671e-06	3.34849e-05
Ccr7	173.569	-1.44333	0.297082	-4.85836	1.18362e-06	3.37919e-05
Lamb1	13277.1	-0.831637	0.171306	-4.85468	1.20581e-06	3.43586e-05
Kcna2	276.311	-1.20939	0.249272	-4.8517	1.2241e-06	3.48119e-05
Ccl2	7563.03	0.825584	0.170196	4.85077	1.22982e-06	3.49069e-05
Lpin1	2676.47	-1.28875	0.265739	-4.8497	1.23649e-06	3.50283e-05
Gabrp	36.6653	2.40889	0.496777	4.84904	1.24062e-06	3.50775e-05
H2-K1	18332.5	0.768065	0.15843	4.84796	1.24736e-06	3.52002e-05
Ubl3	6219.34	-0.920186	0.1899	-4.84563	1.26212e-06	3.55481e-05
Eml4	1191.7	-0.916563	0.189344	-4.84072	1.29369e-06	3.63674e-05
AU021092	141.164	1.75153	0.362012	4.83832	1.30939e-06	3.67383e-05
Kcns3	660.784	-0.966283	0.199836	-4.83538	1.3289e-06	3.72143e-05
Abi3bp	5481.91	0.836457	0.173234	4.82849	1.37572e-06	3.84519e-05
Il23a	201.163	1.52303	0.315922	4.82092	1.42896e-06	3.98639e-05
Lass6	1064.58	-0.934854	0.194082	-4.8168	1.45879e-06	4.06188e-05
Dpep2	228.417	1.40404	0.291615	4.8147	1.47421e-06	4.09701e-05
Itgb2	1588.18	1.17899	0.244976	4.81267	1.48927e-06	4.13102e-05
Emp2	5631.75	-0.860372	0.178822	-4.81133	1.4993e-06	4.15101e-05
Cstb	6751.16	0.908416	0.189006	4.80629	1.53756e-06	4.24889e-05
Prkar2b	299.26	-1.14281	0.238529	-4.79105	1.65914e-06	4.57622e-05
Spry1	10029.1	-0.794023	0.165847	-4.7877	1.68707e-06	4.64452e-05
Slc24a3	569.85	-1.14438	0.239136	-4.78546	1.70593e-06	4.68763e-05
Foxd2	113.594	1.79489	0.375383	4.78149	1.74004e-06	4.7724e-05
Coch	36.3876	-2.21614	0.463573	-4.78056	1.74809e-06	4.78552e-05
Socs2	6378.8	-0.79686	0.167067	-4.76971	1.84496e-06	5.03239e-05
Cnst	1190.46	-1.14237	0.239506	-4.76969	1.84514e-06	5.03239e-05
1100001G20Rik	913.002	1.26906	0.266404	4.76367	1.90101e-06	5.17513e-05
Sema3f	640.485	1.04031	0.218528	4.76053	1.93084e-06	5.24659e-05
Pkd2	6865.98	-0.832625	0.175224	-4.75177	2.01647e-06	5.46911e-05
Peg13	1188.89	-0.868526	0.182845	-4.75007	2.03347e-06	5.50502e-05
Pcdh10	82.5079	1.77149	0.373216	4.74656	2.06908e-06	5.59109e-05
Ankrd33b	322.063	1.44955	0.306113	4.73533	2.18702e-06	5.89892e-05
Tmeff1	233.526	-1.26486	0.267368	-4.7308	2.23639e-06	6.02098e-05
Stfa2l1	116.835	1.7921	0.37899	4.72861	2.26063e-06	6.07508e-05
Olfr1033	7058.89	1.40587	0.297458	4.72628	2.28673e-06	6.13397e-05
Dmkn	428.728	1.71348	0.362732	4.72382	2.31454e-06	6.19721e-05
Arrdc3	8917.66	-0.826799	0.175378	-4.71438	2.42453e-06	6.47986e-05
Ncoa1	1832.09	-0.825473	0.175152	-4.7129	2.44218e-06	6.51515e-05
1810010H24Rik	1433.94	-1.01972	0.216457	-4.71096	2.46556e-06	6.55865e-05
H2-Ab1	1519.55	1.31326	0.278777	4.7108	2.46744e-06	6.55865e-05
Ptprk	2101.03	-0.800035	0.169861	-4.70994	2.47788e-06	6.57446e-05
Zfp46	1119.07	-0.920199	0.195825	-4.69908	2.61338e-06	6.92143e-05
Rerg	416.869	-1.61329	0.343464	-4.69711	2.63868e-06	6.97582e-05
Pde3a	210.89	-1.39855	0.298069	-4.69202	2.70518e-06	7.13876e-05
Lfng	152.854	1.46282	0.312057	4.68766	2.76346e-06	7.26636e-05
Bst1	223.036	1.38899	0.296302	4.68776	2.7621e-06	7.26636e-05
H2-Aa	1139.77	1.44214	0.307887	4.684	2.81332e-06	7.3842e-05
Fcgr2b	392.931	1.63161	0.348468	4.68223	2.83776e-06	7.43503e-05
Chrna7	202.349	-1.39779	0.299109	-4.67319	2.96551e-06	7.75585e-05
Il10	189.873	1.8893	0.40498	4.66517	3.08356e-06	8.05024e-05
Bst2	2229.06	0.850814	0.182521	4.66147	3.13954e-06	8.18179e-05
Notch2	2602.98	-0.930243	0.199577	-4.66107	3.14564e-06	8.18312e-05
Nox4	3002.21	-1.11104	0.238622	-4.65605	3.22334e-06	8.37039e-05
Rdh10	2726.11	1.56794	0.336876	4.65435	3.24998e-06	8.42464e-05
Tmem26	100.467	-1.92011	0.412973	-4.64948	3.32778e-06	8.61107e-05
Slc16a9	2493.47	-1.01278	0.217912	-4.64768	3.35689e-06	8.65582e-05
Itm2a	1820.56	1.18736	0.255456	4.64799	3.35183e-06	8.65582e-05
Dach1	232.477	-1.24941	0.268934	-4.6458	3.38762e-06	8.71969e-05
Layn	1034.91	1.24791	0.268641	4.64527	3.39638e-06	8.72692e-05
Angptl2	4985.68	-0.912607	0.196578	-4.64247	3.44264e-06	8.83029e-05
Gpc3	28870	1.12243	0.241895	4.64016	3.48139e-06	8.91405e-05
Rilpl2	700.388	0.993945	0.214655	4.63044	3.64893e-06	9.32674e-05
Arhgef2	2658.83	-0.904584	0.195441	-4.62843	3.68453e-06	9.40134e-05
Ptchd1	413.311	1.15648	0.250054	4.62492	3.74745e-06	9.54525e-05
Nrp2	1784.34	-0.851257	0.184368	-4.61717	3.89017e-06	9.89157e-05
Tbc1d2	205.687	1.3486	0.292401	4.61216	3.98499e-06	0.000101151
Tat	217.885	1.96489	0.426306	4.60909	4.04432e-06	0.000102479
Fbn2	384.536	-1.50197	0.326014	-4.60707	4.08386e-06	0.000103303
Ppp1r14a	1637.82	-1.23888	0.269077	-4.60418	4.14103e-06	0.000104568
Pla2g4a	1071.6	1.07233	0.233018	4.6019	4.18658e-06	0.000105536
Wasf2	3603.66	-0.949838	0.206419	-4.60151	4.19438e-06	0.000105551
Ptprn	478.347	-1.54145	0.335034	-4.60087	4.20729e-06	0.000105695
Vill	483.049	1.4318	0.311251	4.60014	4.222e-06	0.000105883
Ttc39b	1947.04	-0.814514	0.177151	-4.59784	4.26883e-06	0.000106737
Ly6c2	472.995	1.1465	0.24936	4.59776	4.27063e-06	0.000106737
Gata6	1425.5	1.10642	0.240666	4.59733	4.27933e-06	0.000106772
Cacna1s	46.894	2.0177	0.439135	4.59471	4.33353e-06	0.00010794
Cox4i2	82.3646	-2.0581	0.449249	-4.58119	4.6233e-06	0.000114944
Cd40	694.648	-1.1815	0.257921	-4.58087	4.63039e-06	0.000114944
Cspg4	1075.8	-1.58104	0.345637	-4.57428	4.7786e-06	0.000118391
Plxnd1	797.857	-0.962407	0.210409	-4.57398	4.78544e-06	0.000118391
Pnmt	35.5759	-2.27679	0.497871	-4.57304	4.80696e-06	0.000118723
Kcnb2	58.2576	-1.85055	0.405022	-4.56901	4.90032e-06	0.000120825
Fmnl1	713.489	1.1702	0.256904	4.55501	5.23842e-06	0.000128944
Lrrn3	118.189	-1.5455	0.339344	-4.55438	5.25408e-06	0.000129113
Abcd2	1047.1	-0.883397	0.194204	-4.5488	5.3952e-06	0.000132359
2010002N04Rik	4476.98	-0.739845	0.162706	-4.54711	5.43864e-06	0.000133201
Pnp	3269.52	0.85232	0.187524	4.54511	5.49055e-06	0.000134248
Vtn	53.5823	-2.19335	0.482937	-4.54169	5.58039e-06	0.000136217
Spp1	256028	-1.16045	0.255786	-4.53682	5.711e-06	0.000139095
Casp1	143.575	1.59089	0.350681	4.53658	5.71726e-06	0.000139095
Rps29	5421.44	0.87778	0.193575	4.53458	5.77187e-06	0.00014019
Pon1	39.572	2.04127	0.450191	4.53422	5.78163e-06	0.000140195
Cldn10	256.077	1.626	0.358681	4.53327	5.80778e-06	0.000140596
Ppp1r37	927.626	-0.886853	0.195703	-4.53163	5.85289e-06	0.000141455
Hcfc1r1	1497.49	0.788786	0.174254	4.52665	5.9926e-06	0.000144592
Slfn1	252.576	1.45004	0.320364	4.52623	6.00454e-06	0.000144642
Pex5l	67.5569	1.73671	0.384167	4.52072	6.1631e-06	0.000148218
Clec4n	293.866	1.7214	0.381108	4.51683	6.27716e-06	0.000150714
Mrc2	8575.37	-0.871434	0.192984	-4.51557	6.31472e-06	0.000151367
Nucb2	2290.82	1.17919	0.261194	4.51459	6.34382e-06	0.000151816
Slc39a8	1431.57	1.35895	0.301251	4.51101	6.45183e-06	0.000154149
Slc22a18	86.645	1.61	0.357136	4.50807	6.54192e-06	0.000156047
Fbln2	22309.6	0.774878	0.171968	4.50594	6.60788e-06	0.000157364
Tcf7	413.745	-1.17591	0.261074	-4.50411	6.66531e-06	0.000158474
Ltbp2	13835.5	-1.09863	0.243956	-4.50342	6.68697e-06	0.000158732
Fth1	256211	0.904952	0.201188	4.49804	6.85841e-06	0.000162538
Ldlr	3328.02	-0.805774	0.179171	-4.49723	6.88456e-06	0.000162631
Pkia	1022.06	0.852355	0.189518	4.49748	6.87621e-06	0.000162631
Rab40b	230.812	1.34821	0.299829	4.49659	6.90527e-06	0.000162858
Cdk18	1560.12	-1.32976	0.295894	-4.49405	6.98809e-06	0.000164546
Pth1r	683.531	-1.01878	0.22717	-4.48466	7.30291e-06	0.000171673
Wnt2b	122.721	1.7855	0.398164	4.48433	7.3142e-06	0.000171673
5430435G22Rik	628.522	0.944365	0.210756	4.48085	7.43456e-06	0.000174218
Wfdc2	1482.95	1.50058	0.335172	4.47703	7.56875e-06	0.000176797
Rnd1	1660.43	1.27372	0.284487	4.47725	7.56109e-06	0.000176797
Glb1	1294.47	0.910213	0.203365	4.47577	7.61379e-06	0.000177566
Cd34	10730.2	0.953538	0.21327	4.47104	7.78411e-06	0.00018125
P4ha3	2044.25	-1.12162	0.251	-4.4686	7.87339e-06	0.000183038
Adcy8	38.3682	-2.23707	0.500676	-4.4681	7.89164e-06	0.000183171
Olr1	328.116	1.18108	0.2647	4.46193	8.12233e-06	0.000188227
Stt3b	8070.93	-0.833646	0.186938	-4.45948	8.21574e-06	0.000190091
Tns1	21471.8	-0.87912	0.197172	-4.45865	8.24794e-06	0.000190535
Amy1	308.013	1.31884	0.295907	4.45693	8.31401e-06	0.000191759
Scube1	2511.08	-1.20576	0.270589	-4.45606	8.34796e-06	0.000191937
Plaur	3817.34	0.881895	0.197902	4.45622	8.3419e-06	0.000191937
Shisa9	103.634	1.66174	0.374066	4.44237	8.89742e-06	0.00020425
Ctnnd2	196.427	-1.51873	0.341933	-4.44159	8.92957e-06	0.000204348
Lgi4	266.844	1.12707	0.253747	4.44171	8.92462e-06	0.000204348
Coro1a	1632.64	1.06961	0.240845	4.44108	8.951e-06	0.000204518
Rps12	3465.27	0.885629	0.199449	4.44038	8.97996e-06	0.000204861
Npc2	8395.18	0.89995	0.202923	4.43493	9.21022e-06	0.000209787
St3gal1	1175.91	0.872117	0.196694	4.43388	9.2553e-06	0.000210486
Gm1078	65.7755	-1.70948	0.385687	-4.43231	9.32306e-06	0.000211698
2009-09-01	3361.6	-0.842152	0.190052	-4.43116	9.37278e-06	0.000212498
4832428D23Rik	127.014	-1.53644	0.346847	-4.42974	9.43447e-06	0.000213566
Dpp4	211.979	1.27828	0.288731	4.42724	9.54454e-06	0.000215724
Clip2	298.266	-1.10687	0.250262	-4.42284	9.74123e-06	0.00021964
Pon3	833.803	0.971645	0.219712	4.42236	9.76279e-06	0.00021964
Baiap2	1080.96	0.967308	0.218729	4.4224	9.76112e-06	0.00021964
1810033B17Rik	621.421	1.17004	0.264633	4.42135	9.80839e-06	0.000220328
Gcnt2	3422.17	-0.853649	0.193091	-4.42096	9.82621e-06	0.00022039
C1rb	24.1538	2.14633	0.485809	4.41805	9.95962e-06	0.000223041
Itprip	1015.59	-0.816205	0.184875	-4.41491	1.01054e-05	0.00022596
Thbs2	5211.91	-1.1023	0.249758	-4.41348	1.01721e-05	0.000226824
Oasl1	366.778	1.10134	0.249543	4.41342	1.0175e-05	0.000226824
Extl3	3440.87	-0.785067	0.177922	-4.41242	1.02223e-05	0.000227533
Sp110	341.057	1.08637	0.246277	4.41118	1.02809e-05	0.000228143
Rarres2	6129.02	0.872056	0.19769	4.41124	1.02781e-05	0.000228143
Galntl1	644.299	1.20183	0.272575	4.40917	1.03768e-05	0.000229921
Trim67	49.6908	-1.95707	0.444312	-4.40473	1.05917e-05	0.000234328
Hck	540.53	1.03119	0.234153	4.40394	1.06304e-05	0.00023483
Kcnj15	290.235	1.09626	0.24916	4.39984	1.08333e-05	0.000238952
Ltbp1	14664.1	-0.78013	0.177439	-4.39661	1.09956e-05	0.000242167
Jdp2	1330.49	0.786329	0.178904	4.39525	1.10644e-05	0.000243318
Notch3	482.109	-1.40488	0.320249	-4.38682	1.15019e-05	0.000252291
Ndn	1330.23	0.870387	0.198414	4.38673	1.15069e-05	0.000252291
Chrd	499.732	0.931438	0.21243	4.38468	1.16158e-05	0.000254297
Ddit4	867.964	-1.01591	0.231758	-4.38348	1.16798e-05	0.000255316
Grem2	849.655	1.15757	0.264337	4.37915	1.19144e-05	0.000260057
Ndufa1	1936.56	0.829217	0.189402	4.37808	1.19729e-05	0.000260944
Lamc1	16434.6	-0.734084	0.167873	-4.37285	1.22637e-05	0.000266576
Parm1	322.912	1.16361	0.266142	4.37213	1.23041e-05	0.000266576
Bdh2	419.104	1.09037	0.249388	4.37217	1.23018e-05	0.000266576
Lst1	71.575	1.62771	0.372279	4.37228	1.22953e-05	0.000266576
Tln1	7533.9	-0.710803	0.162751	-4.36744	1.25712e-05	0.000271825
Cd69	147.311	1.35794	0.310938	4.36723	1.25834e-05	0.000271825
1810041L15Rik	273.33	-1.35386	0.310338	-4.36253	1.28569e-05	0.000277322
Tifa	2351.43	0.977428	0.224275	4.35817	1.31157e-05	0.000282489
Inpp5d	363.757	1.26577	0.290792	4.35283	1.34389e-05	0.000289025
2400009B08Rik	64.6546	1.71805	0.394744	4.35231	1.34708e-05	0.000289287
Ldlrap1	828.787	-0.877987	0.201844	-4.34982	1.36249e-05	0.000292167
Ikbke	382.069	1.08712	0.250026	4.34802	1.37371e-05	0.000294143
Tmem90b	91.0157	1.70851	0.39372	4.33941	1.42868e-05	0.000305467
Sh2d3c	545.749	1.39834	0.322273	4.33898	1.43144e-05	0.000305611
Cpe	1748.44	1.03787	0.239222	4.33853	1.43438e-05	0.000305791
Pcdhb16	377.778	-1.00306	0.231434	-4.3341	1.46359e-05	0.000311566
Nav3	193.443	-1.26755	0.292513	-4.33331	1.46886e-05	0.000312233
Tcap	22.5722	-2.16304	0.499439	-4.33094	1.48471e-05	0.000315147
Kit	125.653	-1.35569	0.313057	-4.3305	1.48773e-05	0.000315331
Gpr137b-ps	331.684	1.06459	0.245984	4.32788	1.50554e-05	0.000318643
Serpina3n	105542	0.861689	0.199414	4.3211	1.55253e-05	0.000328114
Adamts20	35.5075	1.96555	0.454942	4.32043	1.55725e-05	0.000328637
Adamts2	26938.1	0.981335	0.227184	4.31955	1.56346e-05	0.000329473
Sult1d1	31.1116	2.08618	0.483779	4.31226	1.61597e-05	0.00034005
Ccl8	1574.02	2.13301	0.494807	4.3108	1.62667e-05	0.000341811
Dlg2	56.4754	1.83504	0.425813	4.3095	1.63623e-05	0.000342837
Prdx4	3953.7	1.06474	0.247058	4.30969	1.63487e-05	0.000342837
Tmem200b	765.223	-0.958502	0.222542	-4.30706	1.65439e-05	0.000346145
Rab11fip1	986.836	0.929817	0.216318	4.29838	1.72053e-05	0.00035947
Trpc6	73.7657	-2.06986	0.481792	-4.29616	1.73779e-05	0.00036256
Bmper	5668.21	-1.37128	0.319324	-4.2943	1.75242e-05	0.000365092
Myo1d	6948.93	-0.936954	0.218222	-4.29359	1.7581e-05	0.000365755
Ttpal	1681.23	-0.816452	0.190337	-4.2895	1.79075e-05	0.00037202
Tmem22	357.545	-1.05578	0.24656	-4.28205	1.85176e-05	0.000383761
Ptgr1	550.144	1.02067	0.238365	4.28196	1.85251e-05	0.000383761
Bcr	1075.73	-0.892221	0.208414	-4.281	1.86052e-05	0.000384875
Cybb	1011.07	1.25369	0.293063	4.27787	1.88687e-05	0.000389776
Cpd	3095.58	-0.74582	0.174367	-4.27729	1.8918e-05	0.000390244
Kank1	1448.77	1.0038	0.234702	4.27691	1.89508e-05	0.00039037
Irak3	1702.98	1.06573	0.249257	4.27565	1.90584e-05	0.000392035
Rps24	3648.02	0.909371	0.212918	4.27099	1.94609e-05	0.000399753
Lrrc16a	1728.23	-1.18159	0.27739	-4.25967	2.04731e-05	0.000419369
Cd300a	309.653	1.2898	0.302787	4.25975	2.04657e-05	0.000419369
S100a13	1365.38	0.803872	0.188824	4.25725	2.06958e-05	0.000423339
Fam20a	2017.63	-0.873008	0.205182	-4.2548	2.09233e-05	0.000427395
Serf2	8829.38	0.707872	0.166737	4.24544	2.18162e-05	0.000445013
Inmt	48415.6	-0.950429	0.22392	-4.24451	2.19069e-05	0.000446243
6430527G18Rik	3014.07	-0.838526	0.197957	-4.2359	2.27638e-05	0.000462843
Vit	450.63	1.56437	0.369331	4.23569	2.27851e-05	0.000462843
Dact1	2279.28	0.711925	0.168172	4.23332	2.30267e-05	0.000467105
Rps20	4085.5	0.905708	0.214161	4.22909	2.34636e-05	0.000475308
Clip4	436.828	0.9641	0.22803	4.22795	2.35835e-05	0.000477077
Gm4832	21.3756	2.10622	0.49851	4.22504	2.38896e-05	0.000482603
Dnahc1	151.643	1.27589	0.302007	4.22471	2.39253e-05	0.000482658
Rab31	4126.44	-0.81721	0.193471	-4.22393	2.40076e-05	0.000483651
Osm	715.17	1.36503	0.323211	4.22334	2.40711e-05	0.000484266
C230096C10Rik	2039.53	-0.729783	0.172879	-4.22136	2.4283e-05	0.000487859
Selm	3485.47	0.719115	0.170375	4.22078	2.43461e-05	0.000488457
Hk2	1500.95	0.883728	0.209617	4.21591	2.48768e-05	0.000498422
Col7a1	1795.28	-1.23409	0.292935	-4.21285	2.52173e-05	0.000504553
Camp	1731.23	1.22911	0.291802	4.21215	2.52949e-05	0.000505416
Ikzf4	314.398	-1.07366	0.254987	-4.21065	2.54642e-05	0.000508104
Pou2af1	99.2723	1.52004	0.361464	4.20523	2.60811e-05	0.000519706
Abcb10	685.566	-0.858021	0.204122	-4.20348	2.62841e-05	0.00052304
Rplp1	6341.8	0.765593	0.182147	4.20316	2.6321e-05	0.000523064
Pkig	1962.92	-0.719551	0.171245	-4.20188	2.64708e-05	0.000524298
Cacna1c	569.713	-1.28049	0.304756	-4.20171	2.64905e-05	0.000524298
Itgbl1	3216.32	0.984561	0.234293	4.20226	2.64261e-05	0.000524298
Ltb	88.3875	1.68496	0.401083	4.20103	2.65699e-05	0.000525159
Adcy2	2088.82	-0.730646	0.174006	-4.19898	2.68115e-05	0.000528841
Pld4	239.666	1.45697	0.346994	4.19884	2.68284e-05	0.000528841
Gucy1a3	723.699	-1.29547	0.308706	-4.19646	2.71114e-05	0.000533702
Upp1	223.221	1.21652	0.290028	4.1945	2.73472e-05	0.000537621
Aebp1	26126.3	1.11809	0.266651	4.19307	2.7521e-05	0.000540312
Gtf3c1	1312.44	-0.861768	0.205654	-4.19037	2.78503e-05	0.000546044
Fam65c	193.529	1.67624	0.400168	4.18885	2.80377e-05	0.000548983
Npy	50.1373	2.00278	0.478422	4.18622	2.83641e-05	0.000554634
Serpine1	2880.11	0.733869	0.175365	4.18482	2.8539e-05	0.00055731
Pdpn	3919.62	0.960644	0.229581	4.18433	2.86004e-05	0.000557765
Rbm47	231.455	1.2306	0.294352	4.18073	2.90573e-05	0.000565921
Ccdc88b	282.934	1.20609	0.288604	4.17903	2.92751e-05	0.000569406
Arhgef17	1508.83	-0.758082	0.181697	-4.17223	3.01636e-05	0.000585909
AF251705	108.804	1.64875	0.395226	4.17166	3.02384e-05	0.000586586
Cadm3	52.9544	1.68943	0.405377	4.16756	3.07872e-05	0.000595652
Ramp2	513.282	0.98123	0.235439	4.16766	3.07747e-05	0.000595652
Rpl22l1	1190.05	0.822455	0.197421	4.166	3.09987e-05	0.000598165
Rap2b	508.213	1.06666	0.256023	4.16626	3.09643e-05	0.000598165
Myo1f	324.374	1.1472	0.275818	4.15925	3.19292e-05	0.00061531
Tmem150a	1524.95	0.72886	0.175344	4.15675	3.22807e-05	0.000621265
Rapgef5	1559.96	-1.11337	0.268002	-4.15435	3.26216e-05	0.000626874
Grn	11933.1	0.749908	0.180523	4.1541	3.26577e-05	0.000626874
Il18bp	273.892	1.06191	0.255845	4.15059	3.31615e-05	0.00063571
Usp22	2547.21	-0.690623	0.166484	-4.14829	3.34974e-05	0.000641311
Htra3	7431.32	0.970024	0.23397	4.14593	3.38441e-05	0.000647103
9830001H06Rik	1090.62	-0.897516	0.216547	-4.14466	3.40313e-05	0.000649834
F630028O10Rik	107.655	1.60003	0.386079	4.14431	3.40836e-05	0.000649985
Aqp2	44.1329	-1.77429	0.42832	-4.14243	3.43642e-05	0.000653663
Smox	1205.73	0.750804	0.181248	4.14242	3.43658e-05	0.000653663
Srpx2	1922.13	-0.936026	0.226052	-4.14074	3.46181e-05	0.000657609
Cd74	5870.4	1.2336	0.298113	4.13804	3.50283e-05	0.00066454
Gprc5b	825.844	1.08987	0.263412	4.1375	3.51112e-05	0.00066525
Fcgr3	871.906	1.36115	0.329598	4.12974	3.63179e-05	0.000687224
Dio3	231.565	1.17388	0.284636	4.12415	3.72111e-05	0.000703218
Slc29a1	4180.1	-0.779029	0.189018	-4.12145	3.76497e-05	0.00071059
Eepd1	795.097	-0.994637	0.241449	-4.11945	3.7978e-05	0.000715864
Treml4	62.0151	1.86419	0.453147	4.11387	3.89077e-05	0.000732445
Tuba4a	774.837	0.907025	0.22051	4.1133	3.90035e-05	0.000733306
Rgs2	8993.68	-0.814957	0.198199	-4.11181	3.92562e-05	0.000737111
Irs2	10906.6	-0.844932	0.205561	-4.11037	3.95024e-05	0.000740784
Gpr141	160.58	1.45543	0.354179	4.10932	3.96827e-05	0.000743213
Ccrn4l	994.536	0.796283	0.193933	4.10596	4.02641e-05	0.00075314
Pxdn	3661.19	-1.05383	0.256692	-4.10544	4.03549e-05	0.000753875
Adamtsl2	8139.01	-0.871027	0.212225	-4.10427	4.0559e-05	0.000756587
Atp6v1e1	3367.86	0.674569	0.164368	4.10402	4.06034e-05	0.000756587
Rpl23	5227.13	0.842052	0.205223	4.10311	4.07636e-05	0.000758608
Galnt10	1274.3	1.24858	0.304855	4.09565	4.20985e-05	0.000781464
Il6	19627.5	1.21229	0.295975	4.09592	4.20503e-05	0.000781464
Myocd	146.662	-1.55444	0.379819	-4.09258	4.26592e-05	0.000790343
Cd248	6948.33	1.33944	0.327296	4.09245	4.26848e-05	0.000790343
Pkd1	7086.17	-0.663328	0.162313	-4.08672	4.37514e-05	0.00080907
Bmp4	2682.97	-0.761107	0.186361	-4.08405	4.42566e-05	0.00081738
Fgd3	49.3448	1.70094	0.416628	4.08264	4.45278e-05	0.000821352
Ankrd13a	5424.4	-0.752955	0.184472	-4.08166	4.47142e-05	0.000823754
Hsf4	118.012	-1.34128	0.32878	-4.07957	4.51191e-05	0.000830169
6330409N04Rik	680.914	0.80486	0.197398	4.07735	4.5551e-05	0.000837064
Nfkbie	1328.19	0.851924	0.208976	4.07666	4.56872e-05	0.000838514
Slamf7	69.8381	1.83032	0.44917	4.07488	4.60377e-05	0.00084389
Hsd17b7	447.267	-0.974841	0.239283	-4.074	4.62116e-05	0.000845885
Pcdhgb6	485.75	-0.986439	0.242145	-4.07375	4.6262e-05	0.000845885
Gpr30	124.421	-1.50937	0.370584	-4.07296	4.64197e-05	0.00084771
Ppp1r3c	143.173	-1.40492	0.34539	-4.06763	4.74935e-05	0.000865162
Col1a2	325412	0.937968	0.230593	4.06764	4.74923e-05	0.000865162
Mettl7a1	3411.13	-1.03516	0.254643	-4.06514	4.80033e-05	0.000873362
Rpl37a	9604.47	0.752817	0.185213	4.0646	4.81148e-05	0.000874304
Serping1	131363	0.843955	0.207669	4.06393	4.82527e-05	0.000875723
Gm2a	5286.2	0.880372	0.216649	4.06359	4.83227e-05	0.000875909
Ugdh	12272.9	1.10911	0.273127	4.0608	4.89041e-05	0.000883169
Rpl31	2351.45	0.859955	0.211769	4.06081	4.89029e-05	0.000883169
Tnfsf8	214.849	1.28634	0.316748	4.06109	4.8844e-05	0.000883169
Fam49a	2267.33	-0.950803	0.23446	-4.05529	5.00725e-05	0.000902967
Stx6	3469.54	-0.826748	0.203881	-4.05505	5.01238e-05	0.000902967
Fmo2	41114.5	-0.827817	0.204255	-4.05287	5.05939e-05	0.000909201
Chi3l3	3101.54	0.863393	0.213028	4.05295	5.05767e-05	0.000909201
Nckap5	482.222	-1.0101	0.249331	-4.05123	5.09486e-05	0.000914453
Rpl13a	6758.86	0.779872	0.192547	4.0503	5.11521e-05	0.000916982
Atp1a2	3095.05	-0.792476	0.195799	-4.04739	5.17919e-05	0.000926732
Tpt1	15581.5	0.775436	0.191596	4.04725	5.18226e-05	0.000926732
1700001L05Rik	133.186	-1.38763	0.342954	-4.04612	5.20741e-05	0.000930095
Sec61g	3981.1	0.779955	0.192797	4.04547	5.22193e-05	0.000931551
Ctsz	8386.87	0.736354	0.182043	4.04495	5.23332e-05	0.000932448
Mef2a	2075.21	-0.682832	0.168963	-4.04131	5.31537e-05	0.000945792
Got1	637.74	0.815677	0.201848	4.04105	5.32113e-05	0.000945792
Tnpo1	1412.02	-0.722284	0.178814	-4.0393	5.36108e-05	0.000951737
Tmem106a	493.685	0.8533	0.211393	4.03655	5.42423e-05	0.000961782
Mamdc2	6470.31	-1.02617	0.254445	-4.03297	5.50763e-05	0.000975391
Tmigd1	49.1895	1.85013	0.458906	4.0316	5.53975e-05	0.000979894
Fam189a1	20.2697	-1.99905	0.495915	-4.03103	5.55323e-05	0.000981093
Sema5a	1830.14	-0.906034	0.225018	-4.0265	5.66123e-05	0.000998968
Mycn	43.2793	-1.74688	0.433906	-4.02593	5.67496e-05	0.00100019
Ern1	403.035	-0.934314	0.232156	-4.02451	5.70936e-05	0.00100504
Casp4	1806.28	0.836656	0.208368	4.01529	5.93739e-05	0.00104393
Rpl41	10114.5	0.783051	0.195038	4.01486	5.94808e-05	0.00104455
Cd33	659.397	1.13873	0.283846	4.01177	6.02651e-05	0.00105706
Notch1	1015.39	-0.772481	0.192759	-4.0075	6.13641e-05	0.00107505
S100a6	14943.8	0.870557	0.217318	4.00591	6.17797e-05	0.00108103
Tgfb1	1512.4	-0.826297	0.206335	-4.00463	6.21133e-05	0.00108248
Gm5077	64.449	1.53922	0.384375	4.00446	6.21582e-05	0.00108248
Sbsn	187.811	1.24961	0.312053	4.00448	6.21539e-05	0.00108248
Cd86	134.681	1.35393	0.338079	4.00476	6.20808e-05	0.00108248
Serpinb6c	33.8447	1.864	0.465557	4.0038	6.23335e-05	0.00108425
Mmd	1949.32	-0.842387	0.210447	-4.00285	6.25831e-05	0.0010873
Trpm2	200.536	1.54206	0.385601	3.9991	6.35836e-05	0.00110337
Myoc	56.1876	-1.8902	0.473029	-3.99595	6.44346e-05	0.00111682
S100a1	1941.49	0.701874	0.175843	3.99149	6.56585e-05	0.001134
Cdc42ep2	439.357	0.942472	0.236116	3.99156	6.56399e-05	0.001134
Gsta4	474.142	1.01482	0.254212	3.99202	6.55117e-05	0.001134
Gm98	433.541	1.60404	0.402118	3.98898	6.63584e-05	0.00114474
Cd109	1233.53	-0.837957	0.210133	-3.98776	6.67012e-05	0.00114804
Hip1	1170.72	-0.82221	0.206185	-3.98774	6.67062e-05	0.00114804
BC032203	496.949	-0.860043	0.215771	-3.9859	6.72244e-05	0.0011556
Cd83	725.099	1.42224	0.356905	3.98492	6.75018e-05	0.001159
Fxyd6	4655.7	0.779731	0.195781	3.98266	6.81478e-05	0.00116873
Chst4	87.6017	1.71343	0.430309	3.98185	6.83821e-05	0.00117137
Dapp1	280.431	1.01062	0.254099	3.97729	6.9706e-05	0.00119266
Wdfy3	2844.3	-0.699559	0.176056	-3.9735	7.08231e-05	0.00121036
Slc25a34	57.4927	-1.65273	0.416371	-3.96936	7.2065e-05	0.00123014
Cd55	619.552	0.877698	0.221141	3.96895	7.2189e-05	0.00123083
Pik3r3	162.72	-1.21611	0.306534	-3.96728	7.26971e-05	0.00123805
Nlrc3	248.959	-1.12808	0.284377	-3.96683	7.28351e-05	0.00123896
Npr2	3135.55	-0.74914	0.188939	-3.96499	7.33993e-05	0.00124711
Cltb	5060.37	0.810064	0.204513	3.96093	7.46573e-05	0.00126701
Ebi3	133.893	1.44327	0.36441	3.96055	7.47775e-05	0.00126758
Cytl1	36.6888	-1.96618	0.496536	-3.9598	7.50129e-05	0.0012701
Ugcg	3231.6	0.796065	0.201329	3.95406	7.68366e-05	0.00129948
Sox13	353.45	-1.19153	0.301526	-3.95167	7.76083e-05	0.00130951
Itgam	1206.15	1.0308	0.260841	3.95181	7.75627e-05	0.00130951
9130008F23Rik	239.88	1.26769	0.320977	3.94947	7.83255e-05	0.00132009
Pkhd1l1	222.434	1.67991	0.425391	3.94909	7.84489e-05	0.00132065
Lgi1	44.6267	1.97312	0.499736	3.94833	7.86981e-05	0.00132332
Lilra6	99.5805	1.37237	0.348103	3.94243	8.06615e-05	0.00135478
Fkbp11	789.126	0.997919	0.253198	3.94125	8.10566e-05	0.00135986
Cyfip2	330.908	1.13645	0.288522	3.93886	8.18696e-05	0.00137192
Kcnt2	116.063	1.31371	0.334147	3.93153	8.44079e-05	0.00141284
Bche	533.842	-1.16544	0.296518	-3.93043	8.47928e-05	0.00141767
Hsd3b7	1173.28	0.758552	0.193053	3.92923	8.52168e-05	0.00142313
Zfp592	1582.76	-0.689516	0.175573	-3.92723	8.59307e-05	0.00143342
Cdyl2	530.727	-0.912775	0.232474	-3.92636	8.62416e-05	0.00143697
Wnt5a	1476.47	-0.787426	0.200594	-3.92547	8.65617e-05	0.00144066
Ms4a6d	364.409	1.44049	0.367026	3.92477	8.68126e-05	0.0014432
Myl12b	4842.66	0.634691	0.16175	3.92389	8.71294e-05	0.00144682
Smpd3	396.634	1.5413	0.393085	3.92105	8.81646e-05	0.00146235
Glce	710.813	-0.807212	0.206083	-3.91693	8.96844e-05	0.00148588
Synj2	607.069	-0.904603	0.231189	-3.91282	9.1225e-05	0.00150799
Ctla4	73.883	1.58139	0.404142	3.91296	9.11714e-05	0.00150799
Htra4	687.535	0.889579	0.227435	3.91136	9.17791e-05	0.00151373
BC048546	73.518	1.82985	0.46782	3.91144	9.17464e-05	0.00151373
1810027O10Rik	2150.62	0.722656	0.18478	3.9109	9.19527e-05	0.00151489
Nup188	747.015	-0.802393	0.205359	-3.90726	9.33484e-05	0.00153616
Myh10	4595.78	-0.780245	0.199773	-3.90565	9.39733e-05	0.00154471
Rarres1	119.366	1.53095	0.392199	3.90351	9.48072e-05	0.00155667
Epn2	2487.96	-0.677053	0.173618	-3.89966	9.63276e-05	0.00157809
Rps25	8389.52	0.741242	0.190076	3.89971	9.63088e-05	0.00157809
Adssl1	311.219	1.021	0.261837	3.89936	9.64473e-05	0.00157829
Gm10872	134.723	1.32342	0.339844	3.89419	9.85267e-05	0.00161052
Ivd	1616.57	-0.839168	0.215526	-3.89359	9.87712e-05	0.00161136
Arhgap25	153.157	1.18785	0.305082	3.89352	9.87984e-05	0.00161136
Has1	7429.91	1.2319	0.316501	3.89224	9.93242e-05	0.00161634
Nckap1l	299.104	1.01901	0.261801	3.89232	9.92916e-05	0.00161634
Hspa1b	1696.84	0.933079	0.24003	3.88734	0.000101349	0.00164745
Col18a1	5502.82	-0.626513	0.161256	-3.8852	0.000102245	0.00166018
Tmem82	185.242	-1.29133	0.332618	-3.88234	0.000103458	0.00167801
Ablim2	175.3	-1.28943	0.332181	-3.88172	0.00010372	0.00168041
Slco2b1	1232.53	0.913436	0.235358	3.88105	0.000104006	0.00168318
Lef1	106.994	-1.72683	0.445305	-3.87786	0.000105381	0.00170354
Bcas3	1235.88	-0.769219	0.198401	-3.87709	0.000105712	0.00170701
Rorb	921.831	0.759908	0.196091	3.87529	0.000106498	0.0017178
Med14	1337.2	-0.714479	0.184414	-3.87432	0.000106924	0.00172279
Efna5	712.363	1.16848	0.30164	3.87376	0.000107167	0.0017248
Tmem132c	1916.61	-0.983751	0.25399	-3.87319	0.00010742	0.00172697
Prdx5	5711.85	0.630546	0.162859	3.87172	0.000108069	0.0017355
Slc12a2	995.072	-0.786937	0.203287	-3.87106	0.000108363	0.00173831
Bcl9l	688.282	-0.830259	0.214563	-3.86953	0.000109044	0.00174702
Ipmk	1519.32	-0.885146	0.228761	-3.86931	0.000109144	0.00174702
Pilra	153.679	1.12101	0.290001	3.86553	0.00011085	0.00177238
N4bp1	994.017	0.841053	0.217704	3.86329	0.000111868	0.00178672
D10Wsu102e	1088.02	-0.778308	0.201555	-3.86151	0.000112689	0.00179787
Lepr	2106.81	-0.889634	0.230945	-3.85215	0.000117086	0.00186599
Fbxl7	243.839	-1.11331	0.289097	-3.851	0.000117634	0.00187268
Rpl12	3879.83	0.850498	0.220929	3.84964	0.000118291	0.00188109
Cytip	648.177	0.948378	0.246446	3.84821	0.000118982	0.00189004
Mxd1	4764.96	0.987809	0.256713	3.84792	0.000119127	0.00189028
Ppib	3950.91	0.762701	0.198351	3.8452	0.000120455	0.0019093
Prkcq	66.4888	-1.8174	0.472987	-3.84239	0.000121842	0.00192918
Col4a6	562.322	-0.788193	0.205178	-3.84151	0.000122278	0.00193225
Fes	319.496	1.06934	0.278366	3.84147	0.000122299	0.00193225
S100a16	5451.95	0.686139	0.178632	3.84107	0.000122502	0.00193336
Lpin3	519.274	-1.02638	0.267268	-3.84026	0.000122905	0.00193763
Farp1	2741.77	-0.711535	0.185331	-3.83927	0.000123401	0.00194337
Unc5a	352.179	-0.879082	0.22905	-3.83795	0.000124067	0.00194874
Kif5c	98.5414	-1.34916	0.351545	-3.8378	0.000124141	0.00194874
Hexb	3020.29	0.78211	0.203775	3.83811	0.000123986	0.00194874
Acadsb	3499.05	-0.667008	0.17396	-3.83426	0.000125945	0.00197493
Rap2a	1859.53	-0.691877	0.180511	-3.83287	0.000126657	0.00198397
Hmgcs2	3853.7	0.790707	0.206417	3.83063	0.000127814	0.00199996
Stambpl1	1074.14	-0.796516	0.20796	-3.83014	0.000128072	0.00200185
Slc14a1	16.9299	-1.91555	0.500269	-3.82903	0.000128648	0.00200658
Tpd52	2386.98	0.695179	0.181548	3.82918	0.000128573	0.00200658
5430417L22Rik	1122.26	-0.817015	0.213572	-3.82549	0.000130515	0.00203353
Rps8	5664.43	0.788706	0.206216	3.82466	0.000130953	0.0020382
Colec12	16288.1	-0.73471	0.1922	-3.82264	0.000132032	0.00205281
Dmd	1060.21	-0.870118	0.22766	-3.822	0.000132372	0.00205452
Foxq1	331.885	-0.980693	0.256607	-3.82177	0.000132495	0.00205452
Ahsg	466.161	1.14267	0.299	3.82165	0.000132564	0.00205452
Mylk	7890.17	-0.694909	0.181967	-3.81887	0.000134065	0.0020756
Slc16a10	285.328	-1.36676	0.357937	-3.81844	0.000134298	0.002077
Rpl11	4201.95	0.766845	0.200864	3.81773	0.000134685	0.00208079
Neo1	3676.73	-0.80364	0.21054	-3.81703	0.000135066	0.00208449
Mgp	269238	0.829058	0.217357	3.81427	0.000136587	0.00210574
Leprel1	40.3768	-1.70255	0.446486	-3.81322	0.000137169	0.0021125
Kcnab1	112.951	1.22978	0.322702	3.8109	0.000138461	0.00213014
Sqle	668.528	-0.89284	0.234312	-3.81048	0.000138698	0.00213156
Entpd3	63.8786	1.61298	0.423448	3.80917	0.000139436	0.00214064
Tmem100	1237.24	-0.888373	0.233237	-3.80889	0.000139592	0.0021408
A130022J15Rik	774.868	-0.736522	0.193449	-3.80732	0.000140481	0.00215071
Etv5	987.932	-0.78207	0.205417	-3.80723	0.000140532	0.00215071
Slc22a5	1962.29	-1.04693	0.275039	-3.80648	0.000140961	0.00215382
Lrp4	857.497	-0.754095	0.198115	-3.80636	0.000141029	0.00215382
Slc4a1	52.763	-1.85663	0.487823	-3.80595	0.000141264	0.00215515
Adamts12	506.866	-1.00054	0.262923	-3.80545	0.000141546	0.00215553
Iigp1	7512.99	-0.759258	0.199546	-3.80493	0.000141843	0.00215553
D8Ertd82e	396.38	-0.925104	0.243137	-3.80487	0.000141877	0.00215553
Ankrd55	47.2712	1.6614	0.436627	3.80508	0.000141758	0.00215553
Ptprd	4964.4	-0.634677	0.166964	-3.80129	0.000143942	0.00218464
Cd79a	112.303	1.35319	0.356008	3.80101	0.00014411	0.00218492
Negr1	195.831	-1.08905	0.286801	-3.79723	0.000146323	0.00221617
Thbs4	1514.79	-1.33775	0.352357	-3.79658	0.000146706	0.00221969
Samhd1	3799.27	0.801398	0.211118	3.79598	0.000147062	0.00222277
Bmp2	425.716	-0.922391	0.243049	-3.79508	0.000147598	0.00222628
Rpl27a	3909.1	0.746606	0.19673	3.79509	0.000147592	0.00222628
Ctnnal1	387.664	-0.838831	0.221083	-3.79419	0.000148126	0.0022318
Xpnpep2	360.188	1.05656	0.278485	3.79395	0.000148269	0.0022318
Ppp2r3a	906.153	-0.728761	0.19216	-3.79246	0.000149159	0.00224291
Pcdhgb2	181.184	-1.0626	0.280245	-3.79168	0.000149631	0.00224768
Myc	8093.89	0.777659	0.20511	3.79143	0.000149784	0.00224768
Lama5	2502.25	-1.02743	0.27116	-3.78903	0.000151239	0.00226391
Tnks	708.751	-0.783799	0.206868	-3.78888	0.000151329	0.00226391
Tnk1	127.101	1.37804	0.363664	3.78932	0.000151061	0.00226391
Pcdhga11	182.169	-1.07439	0.28364	-3.78785	0.000151955	0.00227095
Gsta3	4350.93	-0.985403	0.260193	-3.7872	0.000152354	0.00227459
Apln	97.1879	1.40746	0.371792	3.7856	0.000153341	0.00228699
Arhgef7	929.603	-0.741873	0.19607	-3.78371	0.000154509	0.00230207
Atox1	2296.79	0.791916	0.209417	3.78153	0.000155865	0.00231992
Add3	3280.54	0.817842	0.216367	3.77989	0.000156899	0.00233294
Tek	311.293	1.01516	0.268681	3.77832	0.000157889	0.00234527
Tsc22d3	26781.1	-0.753191	0.199457	-3.77622	0.000159228	0.00236197
Aplp2	11968.9	-0.616797	0.163345	-3.77605	0.000159335	0.00236197
Casp2	606.596	-0.77191	0.204455	-3.77545	0.000159718	0.00236525
Rpl9	6548.44	0.730488	0.193525	3.77465	0.000160235	0.00237051
Rps18	6684.86	0.738833	0.195862	3.77222	0.000161801	0.00239125
Txnip	19031.6	-0.708208	0.188051	-3.76605	0.000165852	0.00244866
Col8a2	389.952	-0.933858	0.248337	-3.76044	0.000169612	0.00250165
Mbp	389.136	0.992558	0.263985	3.7599	0.000169981	0.00250458
6330403K07Rik	191.221	-1.08629	0.289011	-3.75865	0.000170832	0.00251458
Synm	385.229	-0.886428	0.235863	-3.75823	0.000171122	0.0025151
Fkbp7	4033.32	0.654572	0.174176	3.7581	0.000171211	0.0025151
Gata2	85.9478	-1.44512	0.384808	-3.75543	0.000173046	0.00253951
Cd300ld	197.813	1.0956	0.291931	3.75293	0.000174783	0.00256243
Pglyrp1	637.692	1.12783	0.300614	3.75175	0.000175607	0.00257193
Gpnmb	4868.26	1.16236	0.309859	3.75127	0.00017594	0.00257424
Slc22a23	176.535	-1.38504	0.369508	-3.74834	0.000178011	0.00260194
Arhgap33	304.471	-1.02388	0.27323	-3.7473	0.000178746	0.00260951
Nr1d2	1857.11	-0.672572	0.179491	-3.74711	0.000178885	0.00260951
Tm4sf1	4819.4	0.9363	0.25011	3.74356	0.000181434	0.00264406
Fzd1	8318.99	-0.643499	0.172157	-3.73787	0.000185583	0.00270183
Col17a1	309.851	-1.17079	0.313348	-3.73638	0.000186686	0.00271321
Bcl2l1	4218.66	-0.776267	0.207763	-3.73632	0.000186735	0.00271321
Fasn	2563.66	-0.707763	0.189673	-3.73149	0.000190347	0.00276296
Gyg	2868.53	-0.711612	0.19076	-3.73041	0.000191171	0.00277217
Lpcat2	316.461	0.991001	0.265697	3.72982	0.000191614	0.0027731
5730409E04Rik	127.325	1.21896	0.32681	3.72987	0.000191579	0.0027731
1810011O10Rik	2827.9	-1.12482	0.301723	-3.72801	0.000192998	0.00279037
Sympk	792.491	-0.797901	0.214244	-3.72426	0.000195887	0.00282935
Tril	268.58	-0.994418	0.267057	-3.72362	0.000196389	0.00283381
Nap1l3	28.3967	-1.81817	0.48858	-3.72133	0.000198175	0.0028548
Fat4	253.893	-0.972062	0.261236	-3.72101	0.000198428	0.0028548
Tmsb4x	78070.7	0.576505	0.154929	3.7211	0.000198355	0.0028548
E2f6	654.279	0.797841	0.214515	3.71928	0.000199795	0.00287164
Kitl	1167.51	-0.731831	0.196993	-3.71501	0.000203197	0.00291766
Rps23	3535.52	0.744794	0.200516	3.7144	0.000203688	0.002919
Selplg	869.707	0.906546	0.244062	3.71441	0.000203678	0.002919
Ndrg4	964.045	0.861992	0.232149	3.71309	0.000204743	0.00292839
Wt1	221.286	1.62151	0.436684	3.71324	0.000204622	0.00292839
Opcml	308.779	1.51939	0.409751	3.70808	0.000208833	0.00298397
Ergic3	5064.98	0.733979	0.198139	3.70436	0.000211927	0.00302523
Fhl1	44089.3	-0.663791	0.179308	-3.70195	0.000213948	0.00305111
Nfkbia	46175.2	0.697671	0.188533	3.70052	0.000215156	0.00306534
Rcn3	13922.7	0.721692	0.195408	3.69326	0.000221401	0.00315125
Crispld2	39358.4	-0.843678	0.228576	-3.69102	0.000223359	0.00317296
C4b	45470.4	0.928116	0.251444	3.69114	0.000223248	0.00317296
Slc12a4	4157.41	-0.713691	0.193425	-3.68976	0.000224468	0.00318562
Fchsd2	596.798	-0.905493	0.245424	-3.68951	0.000224688	0.00318566
Abi1	5195.16	0.76438	0.207237	3.68844	0.000225632	0.00319285
Adora2b	257.559	1.22402	0.331853	3.68845	0.000225623	0.00319285
Rbm22	1834.38	-0.629366	0.17068	-3.6874	0.000226556	0.00320284
Esm1	175.686	1.55353	0.421383	3.68674	0.000227145	0.00320807
Caskin2	509.688	-0.845911	0.229725	-3.68229	0.000231152	0.00326142
Lrch3	715.866	-0.82577	0.224269	-3.68205	0.000231368	0.00326142
Mertk	967.828	-1.1469	0.31181	-3.67821	0.000234875	0.00330485
D030016E14Rik	1012.91	-0.692515	0.188277	-3.67818	0.000234906	0.00330485
Slc39a9	1355.84	-0.681442	0.185278	-3.67794	0.000235126	0.00330485
5031414D18Rik	95.0715	1.3447	0.366079	3.67324	0.000239493	0.003363
Met	225.879	1.01282	0.275819	3.67203	0.000240632	0.00337576
Trim3	1645.91	-0.768745	0.209373	-3.67165	0.000240993	0.00337711
Ranbp9	5134.99	-0.681736	0.185686	-3.67144	0.000241189	0.00337711
Rpl38	3568.82	0.768031	0.20921	3.6711	0.00024151	0.00337837
Ptgs2	9828.01	1.11611	0.304071	3.67057	0.000242013	0.00338218
Slc8a3	89.8974	-1.29756	0.35389	-3.66656	0.000245839	0.00343237
Tug1	2539.29	-0.623801	0.170217	-3.66474	0.00024759	0.00345051
Mt2	108507	0.765399	0.208856	3.66472	0.000247609	0.00345051
Ecscr	1233.48	0.89912	0.245406	3.6638	0.0002485	0.00345963
Gng11	1730.57	-0.751763	0.205229	-3.66305	0.000249225	0.00346643
Fam189a2	441.789	-1.24213	0.339119	-3.6628	0.000249468	0.00346652
Ssh2	4448.97	-0.609504	0.166497	-3.66076	0.000251469	0.0034877
Prkcdbp	4508.43	0.732733	0.200151	3.66091	0.000251324	0.0034877
Pdlim3	154.868	-1.35069	0.369124	-3.65918	0.000253019	0.00350588
Snai2	623.123	-0.777875	0.212623	-3.65846	0.000253732	0.00351244
Tagln	8152.48	-0.798616	0.218454	-3.65577	0.000256413	0.0035462
Gcc1	1198.18	-0.780311	0.213558	-3.65385	0.000258336	0.00356942
Acss3	229.011	-0.949548	0.259954	-3.65275	0.000259448	0.0035814
Rasgef1b	2683.47	-0.917113	0.251139	-3.65182	0.00026039	0.00359103
Adam5	152.442	1.07789	0.295198	3.65141	0.000260806	0.00359338
Tnks1bp1	2658.44	-0.712284	0.195147	-3.64999	0.000262253	0.00360727
Sult5a1	1454.97	0.838573	0.229765	3.64969	0.000262553	0.00360727
Hcls1	363.329	1.10778	0.303511	3.64988	0.000262359	0.00360727
Gpr132	142.264	1.17412	0.321888	3.6476	0.000264706	0.00363344
Itgal	290.359	1.0537	0.288924	3.647	0.000265322	0.00363849
Ier3	18713.4	0.593689	0.162853	3.64555	0.000266824	0.00365567
Polr3k	1005.11	0.773336	0.212199	3.6444	0.000268017	0.00366857
Pcdhb7	275.513	-0.945954	0.259777	-3.64141	0.000271153	0.00370112
Trem3	194.781	1.2811	0.351795	3.6416	0.000270951	0.00370112
S100a11	23155.7	0.734704	0.20175	3.64166	0.000270886	0.00370112
B2m	56125.5	0.730325	0.20072	3.63852	0.000274209	0.00373936
Slurp1	60.7448	1.57824	0.434057	3.63603	0.00027687	0.00377213
Cdh11	10535.8	-0.593282	0.163243	-3.63434	0.000278691	0.00379341
Prkca	2165.14	-0.66804	0.183838	-3.63386	0.000279213	0.00379699
Tmem136	102.197	-1.19907	0.330112	-3.6323	0.000280907	0.00381648
Trim30a	628.354	0.82106	0.226105	3.63132	0.000281978	0.00382747
Rps27a	5715.53	0.767598	0.211413	3.6308	0.000282544	0.00383162
Fam105a	2627.31	-0.826158	0.22756	-3.6305	0.000282868	0.00383246
Phlpp1	317.19	-0.919064	0.253188	-3.62996	0.000283461	0.00383694
Nme2	6159.93	0.706556	0.194678	3.62936	0.00028412	0.0038423
Gpr39	902.801	1.78163	0.491112	3.62775	0.000285906	0.00386289
Plekha5	604.044	-0.727298	0.200525	-3.62696	0.000286777	0.0038711
Tsc2	1690.6	-0.697219	0.192307	-3.62555	0.000288352	0.00388876
Psap	28778	0.588596	0.162384	3.62471	0.000289282	0.00389772
Chrnb1	529.543	-0.891785	0.246059	-3.62427	0.000289776	0.00390079
Cgnl1	1015.72	0.767505	0.211826	3.62328	0.000290887	0.00391216
Nceh1	292.367	0.924644	0.255346	3.62113	0.000293314	0.00393755
Atp5l	4515.26	0.649058	0.179232	3.62133	0.000293087	0.00393755
Hspe1	1797.14	0.817757	0.225935	3.61944	0.000295239	0.00395978
Fads1	3924.91	-0.655641	0.181333	-3.61567	0.000299576	0.00401426
Pqlc1	1514.52	0.897749	0.248481	3.61294	0.000302742	0.00405298
Samd14	314.933	-0.84181	0.233162	-3.61041	0.000305715	0.00408904
Bmp3	550.786	-0.819338	0.227112	-3.60764	0.00030899	0.00412897
4833403I15Rik	136.002	1.55177	0.430161	3.60741	0.000309264	0.00412897
Oas1a	106.083	1.17918	0.326924	3.6069	0.000309878	0.0041334
1700112E06Rik	168.156	1.09315	0.303104	3.60652	0.000310337	0.00413575
Klf2	8887.25	0.83592	0.232044	3.60243	0.000315259	0.00419752
Plekhh3	534.723	-0.91481	0.254097	-3.60024	0.000317919	0.0042291
Saa3	27593.4	0.803659	0.223284	3.59927	0.000319114	0.00424114
Col12a1	3881.75	-0.840649	0.233577	-3.59903	0.000319406	0.00424118
Gm14023	71.464	1.558	0.43299	3.59825	0.00032037	0.00425012
Clec4a3	74.9445	1.58642	0.441301	3.59486	0.000324566	0.0043019
Cd9	7399.63	0.584004	0.162483	3.59426	0.000325318	0.00430797
Dmxl2	680.143	0.795395	0.221316	3.59393	0.000325731	0.00430954
2210018M11Rik	555.797	-0.733561	0.204167	-3.59294	0.000326966	0.004321
Mfge8	14764.1	-0.611522	0.170209	-3.59277	0.000327188	0.004321
9930013L23Rik	241.279	1.23227	0.343018	3.59245	0.000327588	0.0043224
Dip2a	839.199	-0.829906	0.231071	-3.59157	0.000328693	0.00433307
Cxadr	449.821	1.11445	0.310355	3.59089	0.000329555	0.00434052
Orm1	62.0525	1.60332	0.446607	3.59	0.000330674	0.00435135
AB124611	135.843	1.12869	0.314508	3.58875	0.000332265	0.00436836
Smtn	3203.8	-0.677374	0.188914	-3.58562	0.000336283	0.00441722
Unc80	19.5953	-1.79418	0.500463	-3.58505	0.00033702	0.00442293
Slc35a3	515.401	-0.74124	0.206823	-3.58393	0.000338462	0.00443341
Arhgap24	2342.45	-0.698839	0.194997	-3.58385	0.000338565	0.00443341
Fhl2	729.065	0.955914	0.266738	3.58373	0.000338726	0.00443341
Ifngr1	17797.9	-0.727743	0.203117	-3.58287	0.000339838	0.00444399
Elane	65.5022	-1.70037	0.474997	-3.57976	0.000343915	0.0044933
Egfem1	46.1492	-1.7703	0.49457	-3.57947	0.000344296	0.00449425
Mt1	233606	0.703391	0.19656	3.57851	0.000345562	0.00450677
Aff2	116.194	1.16051	0.324373	3.57768	0.000346654	0.00451698
Fcgr1	64.5171	1.52503	0.42674	3.57367	0.000352013	0.00458274
Plin2	5180.76	-0.573603	0.160571	-3.57227	0.000353896	0.00460316
Tmem178	220.957	-1.21357	0.339983	-3.56951	0.000357649	0.00464785
Arsi	388.905	1.09437	0.306783	3.56723	0.000360774	0.00468431
Ptpru	606.541	-0.765449	0.214607	-3.56675	0.00036144	0.00468879
Zfp740	1843.42	-0.653994	0.183427	-3.56541	0.00036329	0.00470785
Arhgap30	302.936	0.953953	0.267572	3.56522	0.000363552	0.00470785
Gpc4	1576.84	-0.676916	0.189906	-3.56447	0.000364588	0.0047171
Hmgcll1	76.2512	-1.33073	0.373419	-3.56365	0.000365736	0.00472489
Cxcl17	342.383	1.47193	0.413048	3.56358	0.000365835	0.00472489
Slitrk6	63.6354	-1.39808	0.393027	-3.55722	0.000374799	0.00483639
Lrp2	109.69	1.28589	0.361514	3.55696	0.000375174	0.00483698
Camsap3	190.402	0.970713	0.273071	3.5548	0.00037826	0.00487246
Pik3r1	2063.69	-0.687536	0.1935	-3.55316	0.000380632	0.00489871
Rps21	2092.1	0.749321	0.211076	3.55001	0.000385223	0.0049491
B430306N03Rik	100.783	1.35361	0.381279	3.55019	0.000384958	0.0049491
Sat1	12151.2	0.655107	0.18455	3.54976	0.000385582	0.00494937
Rell1	1158.15	-0.65638	0.184926	-3.54942	0.000386077	0.00495138
Fxyd1	5035.89	0.581474	0.16395	3.54666	0.000390141	0.00499913
Tdo2	300.005	1.24328	0.350687	3.54526	0.000392224	0.00501704
Galnt6	147.121	1.30062	0.36684	3.54546	0.00039193	0.00501704
Pdgfc	568.491	-0.805192	0.227203	-3.54394	0.0003942	0.00503353
Gas5	4171.65	0.596344	0.16827	3.54397	0.000394151	0.00503353
Xylt2	1114.51	-0.659973	0.186286	-3.5428	0.000395909	0.00505094
Cacnb2	500.452	-0.833329	0.235353	-3.54076	0.000398975	0.00508563
Gab1	1825.98	-0.688813	0.194636	-3.53897	0.00040169	0.00511578
Rpl21	5274.06	0.696944	0.197015	3.53752	0.000403902	0.00513948
Bicd2	1867.38	-0.613526	0.173486	-3.53646	0.000405528	0.00514771
Rps26	2316.01	0.739405	0.209097	3.53618	0.000405955	0.00514771
Rftn1	1187.52	0.867993	0.245457	3.53624	0.000405867	0.00514771
Sqrdl	1692.01	0.677792	0.191642	3.53677	0.000405054	0.00514771
Bend5	71.5363	1.37302	0.388372	3.53534	0.000407255	0.00515974
Mtmr4	875.044	-0.719789	0.203735	-3.53296	0.000410931	0.00520181
Pcdh17	79.5193	-1.31562	0.372475	-3.53211	0.000412266	0.0052142
Pkdcc	426.916	0.829871	0.235022	3.53103	0.000413944	0.00523091
Bcar1	2280.2	-0.754175	0.213602	-3.53075	0.000414387	0.00523199
Gm6249	17.7447	1.76251	0.499248	3.53034	0.000415032	0.00523562
Rps7	5936.94	0.719807	0.203991	3.52863	0.000417722	0.00526502
Nampt	3999.02	-0.660717	0.187257	-3.5284	0.000418082	0.00526503
Clmn	99.9531	1.19826	0.339985	3.52446	0.000424343	0.00533928
Rpl24	5067.63	0.641406	0.182044	3.52336	0.000426108	0.00535689
Cldn15	214.052	1.46877	0.416929	3.52283	0.000426968	0.0053631
Acpl2	369.994	-0.80454	0.228495	-3.52104	0.000429862	0.00539482
Emd	1485.79	0.652179	0.185268	3.52019	0.00043123	0.00540736
Mfhas1	1857.75	-0.733185	0.208346	-3.51908	0.000433052	0.00542557
Trp53inp1	5019.12	-0.742887	0.21127	-3.5163	0.000437611	0.00547436
Sowahc	1497.47	-0.707987	0.201347	-3.51625	0.000437695	0.00547436
Frmd4b	1252.73	-0.842427	0.239649	-3.51526	0.000439329	0.00549012
Fau	3851.65	0.627316	0.178586	3.51268	0.000443618	0.00553899
Sp2	975.802	-0.733739	0.208952	-3.51152	0.000445552	0.00555839
Agt	383.977	-1.1486	0.327262	-3.50972	0.000448585	0.00559133
P2ry1	127.767	-1.26783	0.361258	-3.5095	0.000448956	0.00559133
Slc25a29	547.121	-1.00103	0.28531	-3.50858	0.000450507	0.00560478
Fam117b	1305.31	-0.820683	0.233925	-3.50831	0.00045096	0.00560478
Cnpy2	2526.34	0.614298	0.175116	3.50795	0.000451566	0.00560478
Man1c1	1749.54	0.789428	0.225026	3.50817	0.000451206	0.00560478
Anxa8	966.003	0.921076	0.262653	3.50681	0.00045351	0.00562413
Eno2	384.234	0.897804	0.256051	3.50634	0.000454308	0.00562927
Ocstamp	26.6602	1.70928	0.487614	3.50539	0.000455946	0.00564479
Cxcr4	131.903	1.19168	0.340038	3.50456	0.000457368	0.00565761
Col4a5	2720.04	-0.585473	0.167084	-3.50407	0.000458201	0.00566313
Lrrc58	11947.8	-0.549312	0.156833	-3.50253	0.000460856	0.00569114
Agr2	21.2277	1.73423	0.495246	3.50176	0.000462201	0.00570294
Mical3	214.463	-0.980252	0.279982	-3.50112	0.000463309	0.0057118
Rps17	4020.88	0.698099	0.199439	3.50031	0.000464711	0.00572427
Islr	4504.44	0.78928	0.225517	3.49986	0.000465498	0.00572914
Pknox2	1160.78	-0.742995	0.212314	-3.4995	0.000466128	0.00573208
Slit2	4389.2	-0.663571	0.189695	-3.4981	0.000468591	0.00575753
Sned1	1026.39	0.672533	0.192312	3.4971	0.000470352	0.00577433
Edem3	1498.45	-0.614298	0.175683	-3.49663	0.000471175	0.00577816
Cab39	4109.87	-0.588366	0.168285	-3.49625	0.000471848	0.00577816
Slc39a4	245.889	1.10747	0.316758	3.49627	0.000471805	0.00577816
Rps10	3211.84	0.687125	0.196573	3.49552	0.000473144	0.0057892
Ncf2	612.951	1.0273	0.293959	3.49471	0.000474583	0.00580196
Sdf2l1	734.49	0.783178	0.224131	3.49429	0.000475319	0.00580611
Olfml2a	62.8862	-1.47481	0.422109	-3.49392	0.000475982	0.00580936
Lpar3	108.76	-1.20407	0.344658	-3.49352	0.000476705	0.00581334
Rpl39	2849.22	0.76294	0.218411	3.49314	0.00047738	0.00581673
Gaa	9008.32	0.597563	0.171156	3.49133	0.000480619	0.00585133
Rpl36a	1890.92	0.827122	0.236975	3.49033	0.000482421	0.00586839
Dkk2	122.298	-1.5415	0.441789	-3.48924	0.000484402	0.00588759
Prdm6	1326.95	-0.786576	0.22572	-3.48474	0.000492615	0.00598245
Lpxn	149.761	1.41531	0.406367	3.48283	0.000496142	0.0060203
Sema4c	1410.5	-0.953957	0.274104	-3.48027	0.000500902	0.00607303
Tfec	39.0982	1.61198	0.46339	3.47866	0.000503923	0.0061046
Chst12	1354.19	0.634	0.182333	3.47714	0.000506784	0.00613418
Mrpl33	2698.73	0.662306	0.190552	3.47573	0.000509472	0.00616162
Tnfsf9	1024.13	0.724726	0.208566	3.47481	0.000511217	0.00617762
Trpc1	321.541	-0.833139	0.239803	-3.47427	0.000512255	0.00618506
Bag6	2151.3	-0.661217	0.190405	-3.47269	0.000515266	0.00621629
Lpcat3	1452.87	0.618636	0.178206	3.47146	0.000517629	0.00623967
Pld1	1409.96	-0.726448	0.209306	-3.47075	0.000519007	0.0062474
Man2a1	4755.79	0.758359	0.218504	3.47069	0.000519124	0.0062474
Csf2	141.964	1.22214	0.352221	3.46982	0.000520809	0.00626253
Gng5	4794.21	0.600454	0.173067	3.46949	0.000521455	0.00626516
Cacna1d	1357.39	-0.810048	0.23355	-3.46841	0.000523543	0.00628509
Rpl36	4225.61	0.677256	0.195325	3.46733	0.000525652	0.00630524
Rps15a	1835.64	0.740701	0.213642	3.46702	0.000526263	0.00630741
Pygm	984.182	-0.742046	0.214088	-3.46608	0.000528104	0.0063243
Fgf2	155.653	-1.0036	0.289738	-3.46381	0.000532586	0.00637276
Dock9	697.67	0.764112	0.220687	3.46243	0.000535319	0.00640023
Tmod2	400.566	0.994047	0.287184	3.46136	0.00053746	0.00642059
Thy1	290.654	1.18039	0.34117	3.45981	0.000540552	0.00645226
Cdk14	1810.7	-0.636517	0.184055	-3.45829	0.000543608	0.00648346
Adcy1	141.059	-1.22114	0.35316	-3.45776	0.000544681	0.00649096
Sgip1	136.71	-1.19292	0.345062	-3.45713	0.000545959	0.0065009
Rps19	9312.61	0.64989	0.188031	3.45629	0.000547664	0.00651591
Erlec1	886.064	0.692681	0.200576	3.45345	0.000553455	0.00657947
Trib2	1063.07	-0.939484	0.272217	-3.45123	0.000558039	0.00662858
Sprn	34.0177	-1.62607	0.471432	-3.44921	0.000562222	0.00667286
Gypa	14.3371	-1.71394	0.497078	-3.44802	0.000564715	0.00669701
Naga	2808.69	0.573202	0.166269	3.44744	0.000565929	0.00670057
Gm6377	234.833	1.17314	0.340281	3.44756	0.000565667	0.00670057
Lrrn4cl	545.781	1.09776	0.318459	3.44711	0.000566619	0.00670331
2900053A13Rik	515.183	0.814109	0.23633	3.44479	0.000571499	0.00675559
Arf3	3792.46	-0.675357	0.196119	-3.44361	0.000574005	0.00677974
Rab5b	1415.12	-0.620036	0.1801	-3.44274	0.000575863	0.00679621
H2-D1	35232.5	0.577234	0.167804	3.43993	0.000581858	0.00686143
Efnb1	2022.09	-0.728501	0.21202	-3.43601	0.000590355	0.00695603
Mapre3	815.765	-0.849897	0.247454	-3.43456	0.000593512	0.00698331
Aldh1a1	21041.7	-0.72876	0.212187	-3.43451	0.000593624	0.00698331
Synpo2	189.524	-1.18072	0.343904	-3.43328	0.000596333	0.00700955
Dpp7	1182.86	0.794636	0.231512	3.43238	0.000598316	0.00702722
Rps28	2603.74	0.71238	0.207654	3.43061	0.000602215	0.00706734
Blvrb	837.562	0.719541	0.209787	3.42987	0.000603873	0.00708113
Slc2a10	797.701	-0.756945	0.220787	-3.4284	0.000607152	0.00711388
BC026585	389.75	0.842574	0.246002	3.42507	0.000614643	0.00719589
Il18rap	127.702	1.07725	0.314555	3.42469	0.000615497	0.00720013
Smcr7l	688.202	-0.728232	0.212661	-3.42437	0.000616222	0.00720286
Crkl	900.347	-0.640494	0.18711	-3.42309	0.000619146	0.00723127
Crh	21.226	-1.69085	0.495182	-3.41459	0.000638771	0.00745454
Prlr	59.9607	1.55815	0.456589	3.41258	0.000643501	0.00750376
Ngf	254.552	1.05163	0.308328	3.41075	0.000647844	0.00754838
Slc43a2	1101.15	-0.755599	0.221552	-3.41048	0.000648487	0.00754987
Cxcl16	1937.32	0.691914	0.202919	3.40981	0.000650092	0.00756255
Lnp	926.06	-0.68971	0.202307	-3.40922	0.000651484	0.00757273
Gldc	59.3385	1.32265	0.388352	3.40581	0.000659689	0.00766202
Ankrd50	484.471	-0.784504	0.230486	-3.4037	0.000664809	0.00771537
Rac2	1011.89	0.895411	0.263187	3.40218	0.000668504	0.0077521
Fn1	152960	-0.636418	0.18708	-3.40185	0.000669318	0.0077554
Shisa2	67.5685	-1.268	0.372928	-3.40013	0.000673549	0.00779826
Smtnl2	3747.48	-0.717185	0.210962	-3.3996	0.00067485	0.00780715
Trim30b	86.2905	1.23962	0.364727	3.39877	0.000676901	0.00781853
Darc	41.1223	1.57226	0.462576	3.39893	0.000676499	0.00781853
Itgb1	33612.5	-0.630939	0.18566	-3.39836	0.000677909	0.007824
Ror2	874.525	-0.734455	0.216246	-3.39639	0.000682813	0.0078744
Pde4b	6455.06	-0.693558	0.204232	-3.39594	0.000683932	0.0078807
Gzmb	33.7636	-1.63801	0.482371	-3.39574	0.000684436	0.0078807
Plbd1	526.817	0.903854	0.26627	3.39451	0.000687527	0.00790386
Npr1	289.913	0.926595	0.272969	3.39451	0.000687519	0.00790386
2011-09-01	3648.3	-0.55182	0.162706	-3.39152	0.00069507	0.00798431
Plscr4	1516.94	-0.60137	0.177446	-3.38903	0.000701409	0.00805081
Ggh	1668.44	0.640881	0.189133	3.38851	0.000702725	0.0080596
Rad50	722.976	-0.837498	0.247206	-3.38786	0.000704411	0.00807262
Ncor2	2706.05	-0.579535	0.171126	-3.38659	0.000707667	0.00810359
1600029D21Rik	448.148	1.07009	0.316109	3.38518	0.000711321	0.00813907
Gm889	83.0027	1.23767	0.365748	3.38394	0.000714544	0.00816957
Ccdc17	228.637	1.14707	0.339252	3.38118	0.00072176	0.00824562
Rab32	1166.58	0.861474	0.254864	3.38013	0.000724526	0.00827078
Alox5ap	859.793	0.943229	0.279109	3.37943	0.000726357	0.00828522
Higd1b	30.9462	-1.68464	0.498559	-3.37902	0.000727443	0.00829115
Fmnl3	1273.41	-0.802106	0.237503	-3.37724	0.000732161	0.00833211
Smpdl3b	86.6358	1.31176	0.388413	3.37724	0.000732174	0.00833211
Usmg5	3490.17	0.654659	0.193871	3.37678	0.0007334	0.00833958
Slc16a11	74.7821	1.31368	0.389595	3.37192	0.000746456	0.00848145
D430041D05Rik	114.828	-1.28618	0.381585	-3.37063	0.00074996	0.00851466
Csrp2	1492.77	0.972262	0.288479	3.3703	0.000750854	0.00851821
B230120H23Rik	1781.72	-0.615247	0.182607	-3.36924	0.00075376	0.00854455
Mfap2	4912.95	0.584639	0.173536	3.36897	0.000754506	0.0085464
Pam	4098.47	0.574052	0.170412	3.36861	0.00075547	0.00855071
Spred1	3135.84	-0.803559	0.238592	-3.36792	0.000757385	0.00855915
Gstt3	457.796	0.734928	0.218213	3.36794	0.000757332	0.00855915
Lama1	26.3447	-1.67276	0.497146	-3.36472	0.000766207	0.00865218
Rai2	380.056	-0.771087	0.229288	-3.36297	0.000771095	0.00870066
Olfml2b	5098.34	0.907009	0.269754	3.36236	0.000772791	0.00871309
Rps6ka6	72.5288	-1.33698	0.397863	-3.36041	0.000778279	0.00876179
Frem1	518.53	-0.79629	0.236963	-3.3604	0.000778307	0.00876179
Aif1	44.9401	1.55192	0.462134	3.35816	0.000784626	0.00882614
Sigmar1	2466.45	0.619463	0.184489	3.35771	0.0007859	0.00883369
Il18r1	218.803	1.17163	0.349132	3.35582	0.000791298	0.00888073
S100a10	7307.11	0.762981	0.227354	3.35591	0.00079104	0.00888073
Arpc3	4148.18	0.619527	0.184695	3.35432	0.000795608	0.00892227
Pcdhgb5	75.7952	-1.23529	0.368353	-3.35355	0.00079783	0.00894034
Enpp1	724.985	-0.816425	0.243495	-3.35295	0.000799561	0.00895289
H2-T23	5059.16	0.535469	0.159728	3.35239	0.000801181	0.00896417
Gtf2ird1	929.264	-0.634809	0.189471	-3.35043	0.000806872	0.00902095
Trove2	1530.12	-0.623587	0.186214	-3.34876	0.000811736	0.00906352
Aga	1245.07	0.64654	0.193084	3.34849	0.000812536	0.00906352
Eya2	186.002	1.05734	0.315757	3.34858	0.000812278	0.00906352
Nup98	941.158	-0.639631	0.19113	-3.34657	0.000818184	0.00911958
Cox7b	2435.08	0.65739	0.196576	3.3442	0.000825196	0.00919074
Lnx2	2006.73	-0.709116	0.212088	-3.3435	0.00082729	0.00920706
Ms4a6c	231.493	1.11798	0.33449	3.34236	0.000830707	0.00921009
Gla	562.738	0.815493	0.243983	3.34241	0.000830538	0.00921009
Rps15	3493.6	0.633824	0.189619	3.34262	0.000829926	0.00921009
Gbp8	39.9157	1.47728	0.441935	3.34276	0.000829508	0.00921009
Rpl28	3365.93	0.628457	0.187999	3.34288	0.000829139	0.00921009
Dnajc25	1086.6	0.626085	0.187342	3.34193	0.000831973	0.00921716
Ttll7	119.108	-1.27935	0.383056	-3.33986	0.000838219	0.00927933
Gm5084	90.6826	1.31543	0.393941	3.33916	0.000840309	0.00929544
Msn	15026.3	-0.675384	0.202323	-3.33815	0.000843387	0.00932245
Arid5a	4838.41	-0.687962	0.206197	-3.33643	0.000848633	0.00937336
Ptpn21	882.538	-0.641534	0.192379	-3.33474	0.000853794	0.00942285
Palm2	203.388	-0.87838	0.263418	-3.33454	0.0008544	0.00942285
Rps13	4370.91	0.656726	0.196989	3.33382	0.000856609	0.0094401
Znhit6	431.213	0.866722	0.259996	3.3336	0.000857302	0.00944063
Ezh1	1024.78	-0.662493	0.198971	-3.3296	0.000869719	0.00957018
Limch1	13866.4	-0.621279	0.186642	-3.32872	0.000872453	0.00959306
Rpl23a	6396.05	0.667581	0.200609	3.32777	0.000875443	0.00961871
Glt25d2	155.796	-1.31036	0.393967	-3.32606	0.00088083	0.00966883
Zfp184	21.8005	-1.62893	0.489772	-3.3259	0.000881325	0.00966883
Rpl35	6909.3	0.677076	0.203628	3.32507	0.000883977	0.00968342
Cd302	15146.2	0.629339	0.189267	3.32514	0.000883755	0.00968342
Ablim3	1180.17	-0.693451	0.208653	-3.32346	0.000889079	0.00973203
Etv4	306.862	-1.03272	0.31098	-3.32085	0.000897422	0.00981602
Ccnb2	506.472	-0.70814	0.213376	-3.31875	0.000904224	0.00988303
Fhod3	114.294	-1.15459	0.348141	-3.31646	0.000911662	0.0099569
Thbs3	3277.19	0.730937	0.220521	3.3146	0.000917747	0.0100159
Plekhh2	474.458	-0.836942	0.252549	-3.31399	0.000919764	0.0100288
Slc2a13	488.928	-0.727395	0.219503	-3.31382	0.000920296	0.0100288
Il10ra	319.664	1.03876	0.313521	3.3132	0.000922339	0.0100435
Cobl	150.361	1.09094	0.329365	3.31224	0.00092551	0.0100631
Eef1b2	2888.07	0.63826	0.192691	3.31235	0.000925165	0.0100631
Gpsm1	2303.91	-0.670538	0.202518	-3.31101	0.000929594	0.0100776
Stmn2	113.358	1.50923	0.455803	3.31113	0.000929185	0.0100776
Plekha4	524.926	0.723576	0.218527	3.31115	0.000929135	0.0100776
Ccdc72	2200.81	0.663223	0.200297	3.3112	0.000928953	0.0100776
Grlf1	2708.41	-0.693979	0.209726	-3.30897	0.000936397	0.0101438
Mtfr1	859.128	-0.688728	0.20816	-3.30864	0.000937491	0.0101482
Rpl19	7950.88	0.613653	0.185504	3.30803	0.000939558	0.010163
Trim30d	242.954	0.926113	0.280079	3.30661	0.000944315	0.010207
Nagk	729.723	0.675615	0.204335	3.3064	0.000945019	0.010207
Rdh12	636.816	0.963721	0.291582	3.30515	0.000949265	0.0102454
Morn4	53.4547	-1.34762	0.408002	-3.30298	0.00095664	0.0103173
Bace1	2005.56	-0.583689	0.176765	-3.30205	0.000959803	0.0103332
Dedd2	606.31	0.860482	0.2606	3.30193	0.000960229	0.0103332
Ptch2	266.053	0.993014	0.300706	3.30227	0.000959046	0.0103332
BC024659	848.671	-0.634846	0.192342	-3.30062	0.00096473	0.010374
Adamts10	3608.76	-0.911266	0.276195	-3.29936	0.000969047	0.0104128
Sh3rf1	692.264	-0.744348	0.225634	-3.29891	0.000970604	0.0104165
Tor1aip2	3949.22	-0.587207	0.178003	-3.29885	0.000970813	0.0104165
Colq	1434.76	-1.59816	0.484593	-3.29795	0.000973927	0.0104423
Oxnad1	625.579	0.76021	0.230584	3.29689	0.000977611	0.0104664
Spib	96.516	1.22479	0.371497	3.29691	0.000977552	0.0104664
Rpl32	6676.17	0.696272	0.211668	3.28946	0.00100381	0.0107391
St8sia4	139.612	-1.11977	0.340468	-3.2889	0.00100578	0.0107523
Zyx	18739.7	-0.603287	0.183479	-3.28805	0.00100883	0.0107704
Filip1	247.404	-1.03522	0.314847	-3.28802	0.00100894	0.0107704
Mpzl1	2253.93	-0.669066	0.20359	-3.28634	0.00101499	0.010827
Adap1	129.57	1.05404	0.320794	3.28573	0.00101717	0.0108424
AW555464	1774.98	-0.625645	0.190476	-3.28464	0.00102111	0.0108702
2310022B05Rik	2223.48	-0.562736	0.171334	-3.28445	0.00102183	0.0108702
AI507597	42.6912	-1.48589	0.452436	-3.2842	0.00102273	0.0108702
Hpse	289.355	1.09086	0.332155	3.28419	0.00102275	0.0108702
Pappa2	573.002	-1.01335	0.308987	-3.2796	0.00103955	0.0110407
Adam10	2032.74	-0.562084	0.171427	-3.27885	0.00104229	0.0110619
Nnt	1619.52	-0.655397	0.199936	-3.27804	0.00104531	0.0110859
Fam59a	511.271	-0.804615	0.24552	-3.27719	0.00104847	0.0111033
Havcr2	83.5085	1.16593	0.355765	3.27724	0.00104827	0.0111033
Ggt5	113.618	1.10106	0.336195	3.27505	0.00105642	0.0111794
F3	6550.04	0.689392	0.210716	3.27166	0.00106917	0.011298
Rpl35a	3518.29	0.69409	0.21214	3.27185	0.00106847	0.011298
0610009O20Rik	280.219	-0.925878	0.283035	-3.27125	0.00107075	0.0113066
Ifit2	963.318	-0.647905	0.198101	-3.27058	0.00107326	0.0113203
Ldlrad3	805.779	-0.832137	0.254438	-3.27049	0.0010736	0.0113203
Pycard	336.076	0.867424	0.265347	3.26901	0.00107923	0.0113634
AW551984	212.639	1.01332	0.309969	3.26909	0.00107893	0.0113634
Mtus1	2379.19	-0.645679	0.19759	-3.26777	0.00108398	0.0114051
Scly	361.798	-0.770858	0.235958	-3.26693	0.00108721	0.0114309
Smurf1	1921.15	-0.581713	0.178135	-3.26557	0.00109244	0.0114777
Ptpn5	29.4113	-1.5052	0.461004	-3.26504	0.00109447	0.0114908
A4galt	4136.41	-0.657906	0.201589	-3.26359	0.00110009	0.0115414
Glb1l	731.645	0.634764	0.194665	3.2608	0.00111099	0.0116392
Plk1s1	766.104	0.659947	0.202377	3.26098	0.00111026	0.0116392
Serpina3i	1630.21	0.702758	0.215552	3.26027	0.00111308	0.0116527
Unc5b	455.485	-0.788605	0.242025	-3.25837	0.00112056	0.0117226
Sec11c	1200.39	0.633666	0.194512	3.25772	0.00112313	0.0117411
Gpr171	83.6573	1.40175	0.430331	3.25739	0.00112442	0.0117463
Mboat2	163.987	-0.990659	0.304209	-3.25651	0.00112793	0.0117745
Traf6	855.969	-0.71265	0.219109	-3.25248	0.00114401	0.0119254
Fam107a	87.6437	1.3733	0.422221	3.25256	0.0011437	0.0119254
Ostf1	2469.74	0.547786	0.168452	3.25188	0.00114644	0.0119422
Hlf	376.986	-0.955881	0.293978	-3.25154	0.0011478	0.0119479
Fam171a1	1986.76	-0.569506	0.17518	-3.25098	0.00115006	0.011963
Ndufa6	1698.2	0.702743	0.216197	3.25048	0.00115208	0.0119755
Vldlr	2391.63	-0.589813	0.181497	-3.24972	0.00115521	0.0119994
Crabp2	74.4121	1.28148	0.394552	3.24793	0.00116249	0.0120665
Ptprf	1095.62	0.646371	0.199174	3.24526	0.00117345	0.0121716
Pard3b	1507.09	0.633227	0.19518	3.24432	0.00117732	0.0122031
Rftn2	830.85	-0.721352	0.222405	-3.24342	0.00118105	0.0122332
E130203B14Rik	3427.66	-0.609831	0.18808	-3.2424	0.00118527	0.0122681
Cyba	4671.47	0.56189	0.17339	3.24061	0.00119275	0.0123369
Adh7	597.021	-0.740636	0.228616	-3.23965	0.00119677	0.0123697
Slc38a1	256.471	1.15386	0.35624	3.23899	0.00119953	0.0123895
Anxa1	34882.7	0.671306	0.207366	3.2373	0.00120666	0.0124544
Casp3	379.793	-0.762587	0.235659	-3.23598	0.00121227	0.0125035
Map4k3	4020.07	-0.759259	0.234657	-3.23561	0.00121383	0.0125107
Arl5c	196.509	1.10242	0.340736	3.2354	0.00121473	0.0125112
Ptger2	471.929	-0.706182	0.218315	-3.23469	0.00121774	0.0125334
Esyt2	5171.63	-0.610379	0.188788	-3.23314	0.0012244	0.0125931
2010001M06Rik	141.381	1.02352	0.316614	3.23269	0.00122628	0.0126036
Itpkc	3528.57	0.650587	0.20127	3.23242	0.00122748	0.0126071
Poc1b	430.306	-0.704292	0.217949	-3.23145	0.00123163	0.0126408
Cyp2f2	2210.22	1.59896	0.495133	3.22935	0.00124073	0.0127253
Gm16515	409.298	-0.70675	0.218902	-3.22862	0.0012439	0.0127489
Gabre	96.6336	1.07584	0.333289	3.22794	0.00124687	0.0127704
Adamts14	477.057	-1.1274	0.349412	-3.22655	0.00125291	0.0128232
Casp9	419.581	-0.828671	0.256845	-3.22635	0.00125378	0.0128232
Serinc3	27631.1	-0.510245	0.15819	-3.22553	0.00125742	0.0128515
Snhg6	610.355	0.749502	0.232521	3.22337	0.0012669	0.0129394
Msr1	184.04	1.23021	0.38175	3.22256	0.0012705	0.012958
Il28ra	96.134	1.08934	0.33802	3.22269	0.00126991	0.012958
Sh3bgrl3	2852.06	0.628763	0.195354	3.21858	0.00128828	0.0131302
Uba52	5233.5	0.597748	0.185734	3.2183	0.00128955	0.013134
Sepx1	827.065	0.750612	0.233282	3.21761	0.00129262	0.0131562
Tagap	59.4101	1.30635	0.406251	3.21561	0.00130167	0.0132391
Slc31a2	913.797	0.614704	0.19118	3.21532	0.00130298	0.0132432
5031425E22Rik	554.576	-0.826451	0.257096	-3.21456	0.00130643	0.0132691
Tgfbr1	1883.05	-0.604568	0.188124	-3.21366	0.00131054	0.0133016
Gpr153	4276.98	-0.549774	0.171092	-3.21332	0.00131208	0.0133036
Fam180a	410.63	-0.914636	0.284648	-3.21322	0.00131255	0.0133036
Heph	1186.02	0.755162	0.23506	3.21263	0.00131525	0.0133217
Corin	39.296	-1.54187	0.480152	-3.21121	0.00132175	0.0133783
Pde5a	620.074	-0.7481	0.233006	-3.21064	0.00132439	0.0133957
Rab3il1	645.618	0.742235	0.231216	3.21014	0.00132669	0.0134098
9330159F19Rik	600.29	-0.71575	0.223009	-3.20951	0.00132962	0.0134234
Tjp2	905.174	-0.634232	0.197614	-3.20945	0.00132987	0.0134234
Ly6d	62.5161	1.49585	0.466535	3.20629	0.0013446	0.0135627
Grb10	3531.02	-0.65012	0.202969	-3.20305	0.0013598	0.0137065
Smad7	1881.13	-0.546015	0.170511	-3.20223	0.00136367	0.0137266
Rpl22	1756.99	0.60394	0.188591	3.20238	0.00136297	0.0137266
Upf1	1643.92	-0.608759	0.190189	-3.20082	0.00137037	0.0137847
Cd200r1	50.4124	1.50695	0.470908	3.2001	0.00137379	0.0138001
Ntn1	2146.01	0.742717	0.232091	3.20011	0.00137375	0.0138001
Rpl7a	4199.11	0.617439	0.192976	3.19956	0.00137639	0.0138167
Rxra	2217.71	-0.603569	0.188686	-3.1988	0.00138002	0.0138436
St6galnac5	103.668	-1.08414	0.338981	-3.19823	0.00138273	0.0138614
Edc4	2213.02	-0.62563	0.195639	-3.19787	0.00138444	0.0138691
Myst2	2533.45	-0.578233	0.18086	-3.19712	0.00138806	0.0138958
Rnf123	736.823	-0.644268	0.201563	-3.19637	0.0013917	0.0139227
Irf5	478.243	0.796417	0.249271	3.19498	0.00139839	0.0139801
Itih2	112.054	1.13365	0.354922	3.19409	0.00140274	0.014014
Fam53c	1229.28	-0.587103	0.183964	-3.1914	0.00141584	0.0141352
Fam124a	803.906	0.945549	0.296435	3.18974	0.00142402	0.0142072
Oas2	223.882	1.01263	0.317725	3.18713	0.00143694	0.0143264
Emid1	181.88	-1.04064	0.326708	-3.18525	0.00144631	0.01441
Rora	2000.57	-0.597609	0.187796	-3.18223	0.00146146	0.014551
Adcy3	712.946	-0.651515	0.204948	-3.17894	0.00147817	0.0147052
Irak1bp1	548.989	0.779493	0.245217	3.17878	0.00147896	0.0147052
Csnk1g3	1754.35	-0.574992	0.180986	-3.17699	0.0014881	0.0147861
Scx	81.7301	-1.25006	0.393817	-3.17422	0.00150238	0.0149179
Wfdc12	52.3815	-1.3779	0.434303	-3.17268	0.00151041	0.0149748
Dnajb1	6109.72	0.641373	0.202165	3.17253	0.00151118	0.0149748
8430408G22Rik	198.449	1.23822	0.390247	3.17291	0.00150918	0.0149748
D630029K05Rik	50.9195	-1.31936	0.416033	-3.1713	0.0015176	0.0150283
Ctdspl	3052.36	-0.688422	0.217112	-3.17082	0.00152012	0.015043
Rpl13	18324.5	0.619496	0.195388	3.17059	0.00152131	0.0150446
Ccdc80	13894.1	0.803044	0.253351	3.16969	0.00152603	0.0150811
Tmem45a	2619.02	0.68533	0.216294	3.16852	0.00153218	0.0151317
Txn1	6343.87	0.671305	0.211931	3.16756	0.00153722	0.0151713
Atp5e	2362.71	0.610245	0.192682	3.16711	0.00153964	0.0151849
Pcdhgc5	210.018	-0.894304	0.282402	-3.16677	0.0015414	0.015192
Mfsd7a	154.446	0.985868	0.311493	3.16498	0.00155095	0.0152656
Cgref1	481.075	1.08212	0.341885	3.16517	0.00154994	0.0152656
Rps9	7644.56	0.561071	0.177287	3.16475	0.00155214	0.015267
3110003A17Rik	1690.58	0.73128	0.23117	3.16338	0.00155948	0.0153289
Plcg1	920.472	-0.616583	0.194957	-3.16267	0.00156332	0.0153538
Slc7a8	183.222	0.88528	0.279929	3.16252	0.0015641	0.0153538
Cry1	1043.01	-0.695734	0.22006	-3.16156	0.00156927	0.0153942
Slco2a1	2109.05	-0.696315	0.220353	-3.16	0.00157768	0.0154663
Vcl	10041.7	-0.511933	0.162259	-3.15504	0.00160476	0.0157212
Fastkd5	195.792	-0.852858	0.270439	-3.15361	0.00161267	0.0157671
Pcgf5	1039.08	0.698209	0.221388	3.15378	0.00161169	0.0157671
Atp6v1f	2308.53	0.535499	0.169794	3.15381	0.00161154	0.0157671
Mtmr3	2057.94	-0.604215	0.191695	-3.15197	0.00162175	0.0158453
Gca	132.018	0.955011	0.303042	3.15142	0.00162481	0.0158646
Spred2	467.918	-0.805158	0.255652	-3.14943	0.00163591	0.0159624
Gm14403	261.853	0.854444	0.271466	3.14751	0.00164665	0.0160352
2010106G01Rik	2164.14	0.572349	0.181836	3.14761	0.00164614	0.0160352
Kcnj2	106.201	1.31262	0.417008	3.14771	0.00164554	0.0160352
Pcdhga5	162.981	-0.888892	0.282674	-3.14458	0.00166324	0.0161859
Tesc	37.7966	1.46365	0.465517	3.14414	0.00166575	0.0161888
Pmaip1	384.133	0.986023	0.313602	3.14419	0.00166548	0.0161888
Ccdc90a	2562.06	-0.536111	0.170534	-3.14371	0.00166821	0.016202
Lrp12	421.241	-0.722745	0.229977	-3.14268	0.00167408	0.0162482
Rtn4r	12.1148	1.57238	0.500515	3.14153	0.00168067	0.0163014
Fcgrt	8094.87	0.603915	0.192293	3.14059	0.00168606	0.0163428
Pik3cg	105.447	1.07588	0.34263	3.14005	0.00168918	0.0163623
Ube3b	2331.71	-0.557496	0.177595	-3.13914	0.00169445	0.0164025
Hspb7	1336.49	-0.567133	0.180682	-3.13885	0.00169615	0.016408
Zbtb38	1017.01	-0.672252	0.214194	-3.13852	0.00169803	0.0164154
Rsad2	905.379	1.05573	0.336493	3.13745	0.00170424	0.0164646
Zbtb7c	302.162	0.908588	0.28986	3.13458	0.00172102	0.0166157
Ccdc3	407.209	-0.801657	0.255765	-3.13435	0.00172237	0.0166178
Tmem219	571.224	0.676349	0.215831	3.1337	0.00172616	0.0166434
Mcam	301.734	-1.14918	0.366891	-3.13221	0.00173496	0.0167173
Bach2	425.405	-0.871339	0.278249	-3.13151	0.0017391	0.0167351
Rpl18a	11829.9	0.587684	0.187667	3.13153	0.00173897	0.0167351
Fam188b	611.598	-0.653101	0.208589	-3.13104	0.00174188	0.0167439
Slc7a6	4123.89	-0.524608	0.167561	-3.13084	0.00174308	0.0167439
Serinc5	1639.91	-0.553113	0.176669	-3.13078	0.00174344	0.0167439
Fam195a	180.457	0.857882	0.274072	3.13013	0.00174727	0.0167697
5330437I02Rik	90.4205	-1.13898	0.36393	-3.12968	0.00174998	0.0167847
Lysmd2	706.411	0.691948	0.221174	3.12853	0.00175684	0.0168284
Ptprj	1159.63	0.586592	0.187492	3.12863	0.00175622	0.0168284
Lrig2	892.112	-0.603919	0.193062	-3.12811	0.00175937	0.0168417
Pstpip2	93.817	1.0687	0.341835	3.12638	0.00176976	0.01693
Emr1	128.472	1.27962	0.40969	3.12338	0.00178789	0.0170923
Arhgef11	746.107	-0.688681	0.220554	-3.1225	0.00179322	0.0171171
Ampd3	1706.03	-0.853794	0.273438	-3.12244	0.0017936	0.0171171
Gm14047	49.794	1.31355	0.420689	3.12237	0.00179399	0.0171171
Ugt1a6a	602.357	1.17469	0.376247	3.12212	0.00179553	0.0171206
Phlda3	5607.03	-0.713912	0.228768	-3.12068	0.00180436	0.0171937
Col4a3bp	445.531	0.679886	0.217981	3.11902	0.00181454	0.0172794
Anapc1	2412.12	-0.519771	0.166685	-3.11828	0.0018191	0.0173097
Il6ra	2667.82	-0.798965	0.256233	-3.11812	0.00182009	0.0173097
Peli2	2325.95	-0.536694	0.172174	-3.11716	0.00182604	0.0173551
1300010F03Rik	771.916	-0.676169	0.217017	-3.11574	0.00183482	0.0174159
Sdr42e1	50.8998	1.26697	0.406617	3.11587	0.001834	0.0174159
Sp140	447.942	0.735331	0.236027	3.11546	0.00183661	0.0174217
Adamts7	284.857	-0.811423	0.260495	-3.11493	0.0018399	0.0174416
Ost4	2578.88	0.584299	0.187765	3.11186	0.0018591	0.0176122
Il18	88.8806	1.13625	0.365173	3.11153	0.00186118	0.0176205
Wasf3	64.5289	-1.16639	0.374889	-3.11131	0.00186262	0.0176227
Tsc22d1	5085.66	-0.688923	0.221554	-3.10951	0.00187398	0.0177187
Arhgap5	1440.94	-0.550669	0.177128	-3.10887	0.00187802	0.0177455
Amigo1	297.143	-0.939804	0.302358	-3.10826	0.00188196	0.0177712
Tnfsf14	68.7583	1.30909	0.421288	3.10736	0.00188769	0.0178139
Ang	453.037	0.700318	0.225498	3.10565	0.00189863	0.0179056
Tef	1567.83	-0.705026	0.227103	-3.10443	0.00190643	0.0179676
Hspb6	378.041	-0.783051	0.252282	-3.10388	0.00191003	0.0179899
Taldo1	3749.47	0.514876	0.165928	3.10301	0.00191565	0.0180312
Fuca1	6170.62	0.568005	0.183217	3.10017	0.0019341	0.0181932
Hdx	127.142	-0.953173	0.307751	-3.09722	0.00195345	0.0183564
Numa1	1937.79	-0.710814	0.229506	-3.09714	0.00195396	0.0183564
Tubb2a	2225.93	0.581133	0.187899	3.09279	0.00198287	0.0186161
Klhl18	260.415	-0.772558	0.249938	-3.091	0.00199483	0.0187164
Cyp51	993.521	-0.602354	0.194926	-3.09017	0.0020004	0.0187566
Rcan1	6440.32	-0.6247	0.202236	-3.08896	0.0020086	0.0188214
Ripk3	612.312	0.86996	0.28169	3.08836	0.00201262	0.0188471
Hdc	4271.39	0.909767	0.294634	3.08779	0.00201652	0.0188716
Mgat3	164.433	1.02718	0.332852	3.08601	0.00202864	0.0189608
Wisp2	6401	0.917229	0.297213	3.0861	0.002028	0.0189608
Shroom3	1925.59	-0.737088	0.239002	-3.08402	0.00204222	0.0190754
Kalrn	439.006	-0.6731	0.218344	-3.08275	0.00205095	0.0191448
Dfna5	115.428	1.02852	0.333751	3.08169	0.00205829	0.0192011
Krt8	2446.36	0.657569	0.213404	3.08134	0.00206073	0.0192116
Fam126b	667.128	-0.687346	0.22312	-3.08061	0.00206578	0.0192465
Ptpro	48.955	1.41741	0.460151	3.08031	0.00206783	0.0192533
Gm106	38.7267	-1.48844	0.483256	-3.08002	0.00206985	0.0192599
Pcmtd2	984.021	-0.567726	0.184504	-3.07704	0.00209065	0.0194287
Fam123a	42.7683	1.33497	0.433828	3.07719	0.00208965	0.0194287
Meox1	131.924	-1.21281	0.394186	-3.07673	0.00209282	0.0194366
Ptpn18	58.6038	1.25412	0.407655	3.07642	0.00209503	0.0194447
Stap2	93.221	1.04474	0.339648	3.07595	0.00209832	0.019463
Ggt1	74.6978	-1.41	0.458438	-3.07567	0.00210032	0.0194671
Atp9b	2175.6	-0.544888	0.17717	-3.07551	0.00210143	0.0194671
Zfp335	1049.8	-0.600662	0.195396	-3.07407	0.00211157	0.0195487
Timm10	566.96	0.737553	0.239979	3.0734	0.00211631	0.0195802
As3mt	219.788	-0.846858	0.275685	-3.07183	0.00212753	0.0196716
Itih3	488.468	0.801803	0.261057	3.07137	0.00213081	0.0196895
Rps3a	11307.2	0.663576	0.216205	3.0692	0.00214632	0.0198078
Rps2	13146.6	0.647065	0.210817	3.06933	0.00214543	0.0198078
Asah2	117.712	0.972141	0.316986	3.06683	0.00216343	0.0199531
Uap1	6164.69	0.757336	0.2471	3.06489	0.0021775	0.0200702
Aars	3694.29	-0.550979	0.179787	-3.06462	0.0021795	0.0200761
Uchl3	415.067	0.764769	0.249586	3.06415	0.0021829	0.0200947
Lrp5	238.691	-0.882285	0.288028	-3.0632	0.00218986	0.0201461
Lmnb1	685.872	0.59937	0.19575	3.06191	0.00219927	0.0202073
Cdr2l	2007.31	0.80486	0.262846	3.06209	0.00219797	0.0202073
Pcdhga6	173.641	-0.863159	0.281988	-3.06098	0.00220614	0.0202578
Hrct1	358.945	-0.975109	0.318602	-3.06059	0.00220903	0.020269
B3galt1	84.2546	1.07409	0.350959	3.06044	0.00221013	0.020269
Pcdh11x	44.3101	1.37455	0.449296	3.05933	0.0022183	0.0203312
Rpl7	8154.74	0.647751	0.21181	3.05817	0.00222691	0.0203973
Wnt2	847.11	-0.979095	0.320263	-3.05716	0.00223443	0.0204534
Calcb	19.1958	1.52892	0.500319	3.05588	0.00224398	0.020528
Ndst1	3101.29	-0.623273	0.204025	-3.05488	0.00225152	0.0205715
Plxnb1	228.566	-0.800847	0.262154	-3.05488	0.00225154	0.0205715
Tarm1	135.716	0.974649	0.319178	3.05362	0.00226098	0.0206449
Rasgrp3	61.1946	1.30807	0.428434	3.05314	0.00226459	0.020652
Ceacam1	216.158	0.803971	0.263323	3.05318	0.00226431	0.020652
Rpl37	4488.87	0.589337	0.19304	3.05292	0.00226628	0.0206546
Zfp628	280.404	-0.737273	0.241529	-3.05252	0.0022693	0.0206692
Gsg1l	73.1502	-1.45093	0.47558	-3.05087	0.00228182	0.0207704
Slc30a4	1019.99	-0.71104	0.233093	-3.05046	0.00228489	0.0207725
Bdkrb1	3382.55	0.916618	0.30048	3.05051	0.00228455	0.0207725
Ube2f	1543.07	0.687387	0.225416	3.04941	0.00229289	0.0208323
Stard8	558.505	-0.825419	0.270741	-3.04875	0.00229799	0.0208622
Rpl6	6575.1	0.593577	0.194704	3.04861	0.00229903	0.0208622
Jub	251.556	-0.980261	0.321636	-3.04773	0.00230574	0.0209
Sgms1	2383.68	-0.628236	0.206135	-3.04769	0.00230605	0.0209
Lax1	77.2294	1.24404	0.408271	3.0471	0.00231061	0.0209284
Prkg1	718.802	-0.61477	0.201829	-3.046	0.0023191	0.0209923
Taf10	1298.9	0.613991	0.201618	3.04531	0.00232439	0.0210272
Tomm5	1373.02	0.635396	0.208673	3.04494	0.00232729	0.0210405
Lrrc8d	1218.67	-0.623974	0.204935	-3.04474	0.0023288	0.0210411
Tff2	19.5057	1.52115	0.499655	3.04441	0.00233138	0.0210514
Foxc1	796.553	0.728236	0.239224	3.04416	0.00233329	0.0210557
2410015M20Rik	974.994	0.578609	0.190174	3.04252	0.00234608	0.021145
AI413582	346.73	0.843695	0.2773	3.04253	0.00234598	0.021145
Tmem97	1023.59	-0.676711	0.222694	-3.03875	0.00237559	0.0213978
1700081L11Rik	1854.3	-0.523959	0.172469	-3.038	0.00238158	0.0214353
Gm12824	1795.3	0.723674	0.238219	3.03786	0.00238268	0.0214353
Gdnf	190.751	-0.915017	0.30126	-3.03731	0.00238703	0.0214613
Emb	911.545	0.944886	0.311228	3.03599	0.00239745	0.0215418
Nrxn1	45.3044	-1.34216	0.442111	-3.0358	0.00239895	0.0215421
Arrb2	535.332	0.691883	0.227977	3.03489	0.00240627	0.0215945
Nr3c2	75.6328	-1.14796	0.378422	-3.03355	0.00241697	0.0216687
Rpl5	6500.77	0.644365	0.212418	3.03348	0.0024175	0.0216687
Sez6l	82.6012	1.36432	0.449805	3.03313	0.00242031	0.0216806
Fgfr2	1020.86	-0.639378	0.210878	-3.03198	0.00242955	0.0217501
Dpysl2	2149.49	-0.572636	0.188882	-3.0317	0.00243178	0.0217568
Rnf44	1961.5	-0.545306	0.179892	-3.0313	0.00243501	0.0217606
1110018G07Rik	807.832	-0.589862	0.194592	-3.03128	0.00243517	0.0217606
4931406P16Rik	4222.89	-0.69102	0.22806	-3.02999	0.00244565	0.0218408
Hif1an	669.57	-0.614171	0.202754	-3.02915	0.00245243	0.0218881
Slc7a2	1212.1	-0.781501	0.258082	-3.02811	0.00246085	0.0219483
Ism1	10818.2	-0.496976	0.16413	-3.02795	0.00246218	0.0219483
Fam38b	974.193	-0.865061	0.285756	-3.02727	0.0024677	0.0219717
Cd37	169.066	0.934564	0.308716	3.02726	0.0024678	0.0219717
Gba	2011.19	0.67372	0.222599	3.02662	0.00247309	0.0220054
Lipe	990.833	-0.904755	0.298979	-3.02615	0.00247689	0.0220258
Kdm4b	1009.46	-0.587442	0.194358	-3.02247	0.00250718	0.0222681
Icosl	1589.73	0.772763	0.255672	3.02247	0.00250717	0.0222681
Ifi30	705.932	0.71525	0.236862	3.01969	0.00253035	0.0224603
Fam198b	2685.24	-0.508256	0.168373	-3.01863	0.0025392	0.022515
Col1a1	444919	0.581419	0.192613	3.01858	0.00253959	0.022515
Tmem215	31.6793	1.3922	0.461434	3.01712	0.00255185	0.0226101
Derl3	50.0573	1.28431	0.425767	3.01647	0.00255735	0.022645
S1pr1	254.145	-0.790427	0.262095	-3.0158	0.00256302	0.0226815
Gfra1	235.756	0.766987	0.254441	3.0144	0.00257488	0.0227728
Me3	61.8639	1.18233	0.392288	3.01394	0.00257875	0.0227933
Baz1a	1014.94	0.623119	0.206785	3.01337	0.00258367	0.0228229
Il1r2	3283.2	0.854493	0.283917	3.00966	0.0026154	0.0230893
Steap4	8792.4	0.859955	0.2858	3.00895	0.00262156	0.0231297
Gata5	467.72	-0.737694	0.245196	-3.00859	0.00262466	0.0231374
Ctsd	24360.8	0.53479	0.177761	3.00848	0.00262559	0.0231374
Pram1	180.519	0.939891	0.312455	3.00809	0.00262898	0.0231394
Blvra	579.892	0.614337	0.204225	3.00814	0.00262848	0.0231394
Rpl17	4772.26	0.614093	0.204186	3.00752	0.00263387	0.0231685
Pcolce	21338.2	0.732227	0.243507	3.00701	0.00263833	0.0231938
Slc20a2	2343.98	-0.547068	0.18199	-3.00603	0.00264683	0.0232129
Vaultrc5	34.5307	1.35455	0.450598	3.00611	0.00264609	0.0232129
Gmds	514.423	0.642195	0.213627	3.00615	0.00264575	0.0232129
Evi2b	121.592	0.939486	0.312494	3.00642	0.00264346	0.0232129
Marveld1	2408.77	-0.711334	0.236678	-3.00549	0.0026515	0.0232399
Epha3	1047.45	-0.697599	0.232134	-3.00515	0.00265446	0.0232483
Zfp180	420.548	-0.659659	0.219519	-3.00502	0.00265564	0.0232483
Acat3	85.2223	1.1533	0.383896	3.00421	0.00266271	0.0232963
Inpp5a	3124.06	-0.538458	0.179306	-3.003	0.00267329	0.0233749
Gcn1l1	1801.06	-0.536525	0.178738	-3.00174	0.0026844	0.0234448
Il20ra	44.2945	1.27134	0.423536	3.00173	0.00268449	0.0234448
Sft2d1	1852.63	0.510228	0.170044	3.00056	0.0026948	0.0235209
Icmt	1272.24	-0.607921	0.202726	-2.99872	0.00271112	0.0236493
Brpf1	1479.84	-0.528237	0.176211	-2.99775	0.00271979	0.0237108
Dgkh	451.57	-0.67944	0.2267	-2.99709	0.00272567	0.0237337
Eps8	1983.94	0.72671	0.242466	2.99716	0.00272509	0.0237337
Arhgap9	201.663	0.897442	0.299475	2.99671	0.00272907	0.0237493
Lrrc32	5683.83	0.660002	0.220495	2.99328	0.00275996	0.0240038
Hsd17b10	1462.7	0.527904	0.176466	2.99153	0.00277582	0.0241274
Clstn1	3007.74	-0.635221	0.212396	-2.99074	0.00278306	0.024176
Hcst	74.7587	1.19519	0.399778	2.98963	0.00279313	0.024249
Rps4x	6234.5	0.600807	0.201041	2.98848	0.00280371	0.0243265
Bloc1s1	1599.79	0.518909	0.17371	2.98722	0.0028153	0.0244126
Gm16907	269.243	-0.839053	0.281101	-2.98488	0.00283687	0.0245851
Clta	2006.09	0.514163	0.172287	2.98434	0.00284188	0.024614
Rplp2	2773.91	0.596703	0.199968	2.98399	0.00284517	0.0246279
Lsr	473.36	0.78902	0.264483	2.98326	0.00285197	0.0246722
Chn2	133.221	-0.891565	0.298958	-2.98225	0.00286142	0.0247393
Slc41a1	2189	-0.539103	0.180803	-2.98172	0.00286632	0.024767
Cyp2a5	50.5966	1.47408	0.494545	2.98069	0.00287601	0.0248361
Dynlrb2	198.044	1.30845	0.439023	2.98037	0.00287899	0.0248472
Fam71a	72.4823	1.12487	0.377492	2.97986	0.00288384	0.0248744
Pgcp	7438.87	0.593539	0.199287	2.97831	0.00289839	0.0249852
Lum	9947.27	0.592763	0.199173	2.97613	0.00291914	0.0251492
Manf	4793.38	0.630125	0.21182	2.97481	0.0029317	0.0252426
Rhot1	1463.6	-0.518117	0.174206	-2.97416	0.00293791	0.0252812
Stox2	629.873	-0.669402	0.225118	-2.97357	0.00294361	0.0253006
Cxcl12	29534	1.40568	0.472699	2.97374	0.00294197	0.0253006
Cflar	2232.58	0.546528	0.183933	2.97133	0.00296508	0.0254701
Kcnn4	256.043	0.818419	0.275606	2.96952	0.00298265	0.025606
Adamts15	13456.2	-0.651843	0.219529	-2.96927	0.00298505	0.0256116
Ndufa3	1586.49	0.538172	0.181299	2.96842	0.00299331	0.0256674
Kdm6a	625.435	-0.593393	0.200011	-2.9668	0.00300915	0.0257731
1110012L19Rik	575.7	0.622468	0.209809	2.96684	0.00300878	0.0257731
Ajap1	16.5704	-1.46552	0.494005	-2.96661	0.00301107	0.0257745
Pi15	6498.97	-0.556098	0.187511	-2.96569	0.00302006	0.0258364
Dcun1d5	3258.24	0.536328	0.180876	2.96517	0.00302517	0.0258649
Srebf2	2710.27	-0.582305	0.196426	-2.9645	0.00303173	0.0259059
Clec4a1	52.9727	1.3158	0.443935	2.96395	0.00303721	0.0259376
Atg13	1734.68	-0.511379	0.172609	-2.96264	0.00305011	0.0260326
Rps6	9795.53	0.567941	0.191901	2.95954	0.00308094	0.0262804
Cks2	581.095	0.697014	0.235665	2.95764	0.00310001	0.0264277
1110067D22Rik	1877.95	-0.618119	0.209065	-2.95659	0.00311061	0.0265026
Ip6k1	3865.22	-0.528194	0.178743	-2.95505	0.00312622	0.0266201
Vtcn1	18.8398	1.46975	0.497427	2.9547	0.00312974	0.0266346
Ccdc42	62.442	-1.23188	0.417524	-2.95044	0.00317323	0.026989
Tmem109	5321.99	-0.542212	0.183833	-2.94948	0.00318306	0.0270547
Esd	6056.57	0.58292	0.197645	2.94933	0.00318465	0.0270547
Smg5	1096.25	-0.533908	0.181078	-2.94851	0.00319314	0.0271112
Psme1	2513.91	0.494756	0.167828	2.94799	0.00319849	0.0271409
Pcdh19	302.318	0.828006	0.280982	2.94683	0.00321054	0.0272116
Mllt6	418.45	0.653289	0.22168	2.947	0.00320878	0.0272116
Eif3k	1589.81	0.539735	0.183187	2.94637	0.00321528	0.027236
Crip2	4947.26	-0.540298	0.183405	-2.94592	0.00321992	0.0272595
Mndal	1022.32	0.792294	0.268977	2.94558	0.00322347	0.0272738
Polrmt	670.478	-0.653183	0.221864	-2.94406	0.00323934	0.0273922
Phactr4	712.514	-0.593379	0.201632	-2.94288	0.00325172	0.0274811
Dchs1	584.38	-0.610471	0.207544	-2.9414	0.0032673	0.0275968
Nrp1	10390.8	-0.491971	0.167278	-2.94104	0.00327114	0.0276133
Rpl4	13674.7	0.509645	0.173334	2.94025	0.00327951	0.027668
Rhog	1704.52	0.554965	0.188767	2.93994	0.00328278	0.0276797
Arrb1	929.993	-0.603609	0.205488	-2.93744	0.00330931	0.0278874
Sipa1l1	900.154	-0.57142	0.194628	-2.93596	0.00332521	0.0280052
Sdk2	91.4467	-1.01216	0.345128	-2.93271	0.00336015	0.0282832
Cercam	1762.81	0.712706	0.243096	2.93179	0.00337019	0.0283514
Fgg	50.7479	1.25874	0.429454	2.93102	0.00337851	0.0284051
Aqp4	21.5037	1.46612	0.500356	2.93016	0.0033879	0.0284677
Kcnn3	54.8256	-1.25163	0.427247	-2.92951	0.00339496	0.0285107
H2-DMb1	174.969	1.07553	0.367273	2.92842	0.00340692	0.0285947
Gpt2	302.879	-0.69318	0.236747	-2.92793	0.00341227	0.0286097
Fam86	338.002	0.690903	0.235972	2.9279	0.00341261	0.0286097
Pcdh12	43.1168	-1.41859	0.484573	-2.92751	0.00341685	0.0286288
Bcl2a1a	38.7147	1.37049	0.468308	2.92647	0.00342838	0.028709
Gjb5	505.097	1.00189	0.342442	2.92571	0.00343667	0.028762
Galnt4	792.481	-0.613272	0.209811	-2.92297	0.0034671	0.0290001
Mex3b	83.8337	-1.08829	0.37235	-2.92275	0.0034695	0.0290036
Cpne8	3426.66	0.608783	0.208321	2.92234	0.00347416	0.029026
Foxj2	1427.56	-0.511343	0.175007	-2.92184	0.00347967	0.0290554
Arvcf	532.377	-0.777659	0.266206	-2.92126	0.00348617	0.0290766
Nfe2l3	99.4064	1.33374	0.456552	2.92134	0.0034853	0.0290766
Nbr1	2775.94	-0.500598	0.171404	-2.92057	0.0034939	0.0291245
Fgd6	336.715	-0.772027	0.264557	-2.91818	0.00352078	0.0293319
Sult1a1	961.566	0.713553	0.24458	2.91746	0.00352898	0.0293834
Romo1	1324.6	0.535934	0.183721	2.91711	0.00353292	0.0293995
Gramd4	1212.02	-0.523258	0.179387	-2.91692	0.00353509	0.0294009
Usp54	1269.8	-0.743318	0.254856	-2.91662	0.00353848	0.0294124
Dopey1	530.066	-0.652536	0.223853	-2.91502	0.0035567	0.0295471
Ftl1	82719.4	0.565085	0.193937	2.91375	0.00357119	0.0296506
Hmha1	583.142	0.828033	0.284295	2.91258	0.00358453	0.0297445
Tmem212	266.589	1.17493	0.403481	2.91197	0.00359159	0.0297862
Lrrc8b	159.693	-0.834582	0.286623	-2.91177	0.00359386	0.0297881
Dnm3os	424.231	-0.991161	0.340501	-2.91089	0.00360401	0.0298554
Mon1b	462.05	-0.694763	0.238705	-2.91055	0.00360788	0.0298706
Gpr125	561.63	-0.716702	0.246293	-2.90996	0.00361473	0.0299077
Gsr	3564.52	0.488878	0.16801	2.90981	0.00361645	0.0299077
Hoxa7	301.429	-0.696138	0.239273	-2.90938	0.00362141	0.0299318
Dock6	1158.59	-0.625596	0.215096	-2.90845	0.0036322	0.0299995
Itpkb	180.803	-0.929637	0.319691	-2.90792	0.00363838	0.0299995
Hlx	780.918	-0.665635	0.228914	-2.9078	0.00363984	0.0299995
Cyp2s1	571.732	1.0985	0.377769	2.90787	0.00363897	0.0299995
Creg1	3328.91	0.560402	0.192713	2.90797	0.00363784	0.0299995
Rpsa	9827.95	0.613517	0.211034	2.9072	0.00364683	0.0300402
Fgfr1	10163.3	-0.545969	0.187909	-2.9055	0.00366666	0.0301866
Ccdc25	1208.67	0.615156	0.211791	2.90454	0.00367791	0.0302622
Cyp4v3	908.182	0.575716	0.1983	2.90326	0.003693	0.0303693
Crabp1	50.3675	-1.23712	0.426741	-2.899	0.00374356	0.0307678
Lrrc4c	63.3499	-1.29179	0.445679	-2.89849	0.00374969	0.0308009
6820408C15Rik	56.5375	1.23732	0.427002	2.89768	0.00375938	0.0308631
Mrpl54	850.397	0.561841	0.19412	2.8943	0.00380004	0.0311446
Pdia5	852.918	0.800398	0.276537	2.89436	0.00379935	0.0311446
Tac1	80.8301	1.20717	0.417046	2.89456	0.00379688	0.0311446
Scpep1	7807.55	0.555279	0.191872	2.894	0.00380364	0.0311566
Erp29	1563.34	0.57492	0.198679	2.89371	0.00380721	0.0311684
Gapvd1	1786.13	-0.498153	0.172173	-2.89332	0.00381188	0.0311892
Vezf1	2343.12	-0.546325	0.188873	-2.89254	0.00382135	0.0312319
Man1a2	2136.39	0.556356	0.192341	2.89256	0.00382118	0.0312319
Rasl11a	4613.51	0.662688	0.229153	2.8919	0.00382916	0.0312783
Slc9a6	938.352	-0.537915	0.186048	-2.89128	0.00383678	0.031323
Tead3	889.47	-0.642936	0.222692	-2.88711	0.00388802	0.0317236
Aldh1l2	215.782	-0.838277	0.290439	-2.88625	0.00389866	0.0317928
Ebf2	78.0281	1.07043	0.370973	2.88546	0.00390841	0.0318545
Nell1	12.5355	-1.44438	0.500747	-2.88445	0.00392094	0.0319389
Atp2b4	823.834	-0.57204	0.198442	-2.88266	0.00394337	0.0320236
Slc2a1	3597.51	-0.505416	0.175332	-2.88262	0.0039438	0.0320236
Rps3	8733.06	0.558392	0.193713	2.88257	0.00394446	0.0320236
Atp1b1	1052.4	0.617418	0.214155	2.88305	0.00393844	0.0320236
Lair1	57.2213	1.25372	0.434848	2.88312	0.00393759	0.0320236
Ildr2	1751.93	0.885238	0.307021	2.88331	0.00393518	0.0320236
Ppp6r3	1673.53	-0.496368	0.172249	-2.88168	0.00395562	0.0320294
Mast4	1528.95	-0.515821	0.179002	-2.88166	0.00395591	0.0320294
Tmtc1	1957.83	-0.511546	0.177522	-2.88159	0.00395669	0.0320294
Stat1	1642.14	-0.634068	0.220078	-2.88111	0.0039628	0.0320294
Hoxb5	429.947	-0.695997	0.241585	-2.88096	0.00396461	0.0320294
Elp4	316.587	-0.724029	0.251317	-2.88094	0.00396486	0.0320294
Rpl15	6732.8	0.588053	0.204098	2.88123	0.00396132	0.0320294
Smyd2	864.027	0.548927	0.190517	2.88126	0.00396092	0.0320294
Snrpd1	1536.09	0.561249	0.194793	2.88126	0.00396091	0.0320294
Nxph1	36.3551	1.34568	0.467241	2.88006	0.00397602	0.0321019
Kpna6	573.921	-0.590642	0.205251	-2.87766	0.00400638	0.0323292
Cyp4b1	439.167	1.01913	0.354261	2.87678	0.00401752	0.0324012
Lrrc36	32.3656	1.34567	0.467818	2.87649	0.00402122	0.0324132
Loxl4	826.448	0.636037	0.221131	2.87629	0.00402385	0.0324165
Ggt7	269.826	-0.837814	0.291386	-2.87528	0.00403675	0.0325026
Grk5	1196.81	0.564319	0.196376	2.87366	0.0040574	0.0326509
Plekhm1	871.887	-0.583023	0.202905	-2.87338	0.00406111	0.0326629
Klhl13	875.118	0.621213	0.216242	2.87277	0.00406893	0.0327078
C530028O21Rik	93.5948	0.990843	0.345056	2.87155	0.0040847	0.0328166
2810474O19Rik	3791.31	0.471107	0.164103	2.8708	0.0040944	0.0328764
Gpr4	76.0441	-1.15868	0.403849	-2.86908	0.00411666	0.033037
Ifitm6	804.633	0.860218	0.299941	2.86795	0.00413136	0.0331369
Pld3	6710.96	0.557136	0.194465	2.86496	0.00417056	0.033433
Epas1	1942.58	-0.651171	0.227409	-2.86344	0.00419068	0.0335689
Cyb5r1	873.515	-0.577979	0.20188	-2.86299	0.00419669	0.0335689
Ltb4r1	173.565	0.940122	0.328364	2.86305	0.00419584	0.0335689
Comt	7847.66	0.5057	0.17662	2.86321	0.00419376	0.0335689
Hmgcr	1008.23	-0.525494	0.183559	-2.86281	0.00419905	0.0335695
Ube2l6	1771.13	0.538783	0.188244	2.86215	0.00420783	0.0336213
Gbf1	1579.92	-0.508044	0.177602	-2.86057	0.00422884	0.0337708
Msln	4058.92	1.4289	0.499761	2.85918	0.00424743	0.0339007
Leng8	4370.27	-0.762462	0.266741	-2.85844	0.00425736	0.0339615
Akap8	1615.42	-0.524537	0.183521	-2.85818	0.00426078	0.0339702
Adam3	30.7818	-1.35845	0.475373	-2.85764	0.00426799	0.0339956
Calcoco1	1964.52	-0.487641	0.170647	-2.8576	0.0042686	0.0339956
Sh3tc1	123.752	1.08542	0.379987	2.85646	0.00428388	0.0340618
Rpl29	2973.1	0.549628	0.192409	2.85655	0.0042827	0.0340618
Sirpb1b	22.9562	1.40828	0.492998	2.85655	0.00428266	0.0340618
Ier5	11028	0.603127	0.211248	2.85507	0.0043028	0.0341936
Creb3l2	1306.44	-0.605965	0.212267	-2.85474	0.00430727	0.0342106
Angpt2	202.102	-0.791153	0.277223	-2.85384	0.00431937	0.0342881
6720401G13Rik	1170.94	-0.789208	0.27658	-2.85345	0.00432473	0.034312
Psmb8	1295.44	0.62485	0.219108	2.85179	0.00434742	0.0344733
Ogdh	6324.55	-0.551404	0.193538	-2.84907	0.00438471	0.0347502
Hmgn3	571.32	0.645415	0.226598	2.84829	0.00439551	0.0347982
A530032D15Rik	23.1801	1.36877	0.480541	2.84839	0.00439408	0.0347982
Fam118a	421.928	-0.617427	0.216786	-2.84809	0.00439825	0.034801
Fam107b	1215.37	0.566664	0.199002	2.84754	0.00440591	0.0348428
Vamp8	1882.61	0.565085	0.198499	2.84679	0.00441628	0.034906
Rspo4	32.0866	-1.33442	0.468851	-2.84615	0.0044251	0.0349569
Foxp4	1597.46	-0.559975	0.196804	-2.84535	0.00443628	0.0350263
Snx19	1179.95	-0.557954	0.19621	-2.84366	0.00445983	0.0351933
Nck2	1002.64	-0.56881	0.200066	-2.8431	0.00446764	0.0352254
Ust	1718.57	-0.516146	0.181559	-2.84286	0.00447112	0.0352254
Mcfd2	5826.26	0.466181	0.163976	2.84298	0.00446942	0.0352254
Pcdhga2	86.3752	-1.02334	0.360302	-2.84024	0.00450802	0.0354971
Golgb1	1723.42	0.549228	0.193456	2.83904	0.00452495	0.0356112
Bcam	1110.34	0.630214	0.222008	2.8387	0.00452984	0.0356305
Fam102a	893.065	0.614713	0.216567	2.83844	0.00453341	0.0356395
Lss	207.073	-0.856187	0.301882	-2.83616	0.00456592	0.0358757
Cant1	1531.35	-0.497323	0.175381	-2.83567	0.00457301	0.0359122
Med23	497	-0.620083	0.218697	-2.83535	0.00457762	0.0359291
Mcm2	351.999	-0.659551	0.232678	-2.83461	0.00458812	0.035975
Ccdc141	403.572	-0.954886	0.336869	-2.8346	0.00458838	0.035975
Cstf2t	756.658	-0.549334	0.193876	-2.83343	0.00460514	0.0360871
Thsd4	317.243	-0.793224	0.280016	-2.83278	0.00461446	0.0361408
Nacad	106.636	-0.921405	0.325321	-2.8323	0.00462148	0.0361765
Abtb2	852.71	-0.637034	0.22499	-2.83139	0.00463458	0.0362493
Sdf4	9044.74	0.481572	0.170088	2.83131	0.00463573	0.0362493
Arhgap31	731.236	-0.71997	0.254339	-2.83075	0.0046439	0.0362938
Spink2	29.4275	1.38848	0.490559	2.83041	0.00464888	0.0363133
Dhx30	1792.15	-0.496728	0.17553	-2.82988	0.00465655	0.0363538
Kif1b	1836.9	-0.680317	0.240484	-2.82894	0.00467019	0.0364409
Plcl1	202.108	0.785637	0.277784	2.82823	0.0046806	0.0365027
Naip2	53.2517	1.12359	0.397365	2.8276	0.00468982	0.0365551
A530046M15	34.675	1.29334	0.457498	2.82699	0.00469881	0.0366057
Otud7a	30.7081	-1.2983	0.459377	-2.82623	0.00470999	0.0366539
E130012A19Rik	224.095	0.818768	0.289698	2.82628	0.00470923	0.0366539
Nrtn	235.597	-0.762716	0.270037	-2.82449	0.00473561	0.0368337
Ppp2r1b	1299.08	-0.624528	0.221142	-2.8241	0.00474135	0.0368587
Glb1l2	722.541	-0.784914	0.278017	-2.82326	0.0047538	0.0369163
Avpi1	570.958	0.652298	0.231039	2.82332	0.00475291	0.0369163
Abcc9	2312.62	0.641749	0.227326	2.82303	0.00475719	0.0369231
Pde4dip	793.014	-0.561285	0.198877	-2.82228	0.00476841	0.0369906
Capsl	79.5027	1.22456	0.434187	2.82034	0.00479722	0.0371944
1110008P14Rik	567.461	0.628279	0.222888	2.81881	0.00482024	0.037353
Lrat	527.355	-0.974089	0.345652	-2.81812	0.00483063	0.0374137
Ets2	8481.23	-0.543522	0.192886	-2.81784	0.00483473	0.0374149
Pxk	3744.32	0.467514	0.165926	2.8176	0.00483845	0.0374149
Gltp	1047.35	0.531009	0.188454	2.81772	0.00483661	0.0374149
Osbpl11	1320.56	-0.498713	0.177034	-2.81705	0.00484672	0.0374494
Pnpla2	3743.87	-0.602644	0.213934	-2.81696	0.00484801	0.0374494
Acss2	370.658	-0.704823	0.250318	-2.81571	0.00486695	0.0375758
Rps14	7906.28	0.500162	0.177645	2.81552	0.00486985	0.0375784
Tpcn2	598.678	0.617832	0.21946	2.81523	0.00487419	0.0375921
Tnpo2	886.17	-0.525043	0.186517	-2.81499	0.00487785	0.0376005
Bbip1	334.889	0.675124	0.239908	2.81409	0.00489151	0.037686
Steap1	573.538	0.888259	0.315666	2.81392	0.0048941	0.0376861
Myo1e	915.23	-0.734049	0.260936	-2.81313	0.00490611	0.0377503
Optn	554.44	0.697839	0.248073	2.81304	0.00490759	0.0377503
Clec4a2	99.2011	1.24703	0.443367	2.81264	0.0049137	0.0377774
Pdgfrb	6147.49	-0.564238	0.200681	-2.81162	0.00492927	0.0378772
Pcdhga8	91.0418	-1.15218	0.409899	-2.81088	0.00494063	0.0379447
St5	1767.54	-0.551157	0.196215	-2.80894	0.00497045	0.0381457
Usp33	1357.95	-0.497249	0.17703	-2.80884	0.00497202	0.0381457
Rnf14	2520.6	-0.484452	0.172537	-2.80782	0.00498783	0.038247
Map3k4	256.673	-0.764187	0.272309	-2.80632	0.00501102	0.0383801
Stat5b	1499.89	-0.509642	0.18161	-2.80624	0.00501232	0.0383801
Crtc3	1547.91	-0.545382	0.194367	-2.80594	0.00501699	0.0383801
Arhgap6	965.551	-0.587452	0.209377	-2.80571	0.00502058	0.0383801
Camk2n1	562.324	-0.605153	0.215688	-2.80569	0.00502091	0.0383801
Lcn2	14716.4	0.673063	0.239865	2.80601	0.00501594	0.0383801
Pcdhgb7	218.583	-0.749943	0.267507	-2.80345	0.00505583	0.0386269
Gab3	156.62	-0.97571	0.348276	-2.80154	0.00508587	0.0388361
Mapk13	242.629	0.85036	0.303581	2.8011	0.00509294	0.0388698
Alox15	92.397	1.36969	0.489222	2.79972	0.00511462	0.0390149
Sra1	2851.26	0.462341	0.165153	2.79947	0.00511866	0.0390254
Ndufa13	2522.9	0.486374	0.173766	2.79902	0.00512581	0.0390596
Rpl14	5966.71	0.531093	0.189884	2.79693	0.00515907	0.0392926
Zfyve1	606.56	-0.678798	0.242759	-2.79618	0.00517103	0.0393535
Cldn2	112.055	1.17093	0.418797	2.79593	0.00517513	0.0393535
Zim1	22.4986	1.39145	0.497647	2.79606	0.00517302	0.0393535
Rexo2	2603.06	0.55213	0.197494	2.79568	0.00517909	0.0393633
Myo5b	271.956	0.872941	0.312419	2.79414	0.00520385	0.0395309
Meig1	52.1748	1.18338	0.42362	2.7935	0.00521412	0.0395884
Gpr157	143.566	-0.909416	0.325673	-2.79242	0.00523152	0.0396999
Vamp2	2927.92	-0.493094	0.17664	-2.79153	0.005246	0.0397686
Tuba1c	1432.45	0.841324	0.301367	2.79169	0.00524339	0.0397686
Esr2	28.1168	-1.34317	0.481373	-2.79029	0.00526601	0.0398997
Larp4	4762.71	-0.465584	0.166908	-2.78947	0.00527951	0.0399813
Ppp6r1	2177.89	-0.482007	0.172874	-2.7882	0.00530023	0.0400581
Slc25a42	281.196	-0.854023	0.306307	-2.78813	0.0053014	0.0400581
Ly6i	55.3193	1.11766	0.40088	2.78801	0.00530334	0.0400581
Mrgpra2a	14.4918	1.39593	0.500646	2.78825	0.00529934	0.0400581
Mansc1	39.5893	1.20021	0.430387	2.78867	0.00529257	0.0400581
Trpv2	198.173	0.756378	0.271323	2.78774	0.0053077	0.0400704
Cdh6	212.073	-1.11262	0.399146	-2.78751	0.00531152	0.0400786
Hnrnpul1	1945.19	-0.482257	0.173061	-2.78663	0.00532595	0.0401667
Tmem8b	214.737	-0.789612	0.283516	-2.78507	0.00535165	0.0403398
Txlna	2266.06	-0.548521	0.197011	-2.78422	0.00536572	0.0404251
3425401B19Rik	51.1756	-1.11627	0.40126	-2.78193	0.00540375	0.040673
Phldb1	1138.38	-0.524046	0.188377	-2.7819	0.00540418	0.040673
Zfp317	362.526	-0.674789	0.242666	-2.78073	0.00542366	0.0407777
Casp12	1393.77	0.522171	0.187774	2.78084	0.00542185	0.0407777
Muc20	23.949	1.38239	0.497297	2.7798	0.00543922	0.0408737
Eef1g	5154.1	0.564997	0.203277	2.77945	0.00544508	0.0408758
Numbl	3410.56	0.494663	0.177962	2.7796	0.00544265	0.0408758
Vps11	1626.34	-0.482152	0.173587	-2.77759	0.00547642	0.0410812
Csdc2	321.118	-0.745832	0.268527	-2.77749	0.00547806	0.0410812
I830077J02Rik	38.5656	1.25102	0.4505	2.77696	0.00548708	0.0411278
2310001H17Rik	106.768	0.919436	0.331125	2.7767	0.00549135	0.0411388
Klraq1	405.046	-0.701661	0.252744	-2.77617	0.00550037	0.0411853
Serpina3f	2833.15	-0.633414	0.228179	-2.77595	0.00550403	0.0411916
D730040F13Rik	467.458	-0.648407	0.233647	-2.77515	0.00551757	0.0412719
Ttyh1	233.486	-1.18483	0.42729	-2.77289	0.00555602	0.0414959
Fmn2	46.1382	1.15155	0.415277	2.77297	0.00555464	0.0414959
Uap1l1	1265.24	0.656611	0.23677	2.7732	0.00555072	0.0414959
Hvcn1	213.913	0.903455	0.326089	2.77058	0.00559567	0.0417707
Limd1	3647.94	-0.54375	0.19628	-2.77027	0.00560094	0.0417888
2210404O09Rik	90.7728	0.997899	0.360419	2.76872	0.00562766	0.0419667
Klra2	62.3594	1.13459	0.410007	2.76725	0.00565312	0.0421351
Tom1l2	1643.04	-0.507758	0.183502	-2.76704	0.00565671	0.0421405
Rpl10a	4366.19	0.515069	0.186178	2.76653	0.00566555	0.0421849
Gna13	3971.02	-0.453301	0.163918	-2.76542	0.00568497	0.042308
Blnk	51.4574	1.14567	0.414383	2.76476	0.00569652	0.0423724
Prg2	32.1255	1.34755	0.487471	2.76436	0.00570343	0.0424022
Cdc42bpb	504.186	-0.57727	0.208902	-2.76335	0.00572107	0.0425118
Stap1	25.9578	1.31393	0.475824	2.76139	0.00575565	0.0427471
Zmat4	31.8975	-1.34897	0.488888	-2.75927	0.00579307	0.0430032
Gpx2	141.312	1.077	0.390382	2.75885	0.00580058	0.0430372
Atp6v0a4	52.6793	1.27971	0.464021	2.75787	0.00581798	0.0431444
Gcnt1	85.2502	0.966595	0.350698	2.75621	0.00584762	0.0433422
Pltp	11134.6	0.795679	0.288821	2.75492	0.00587063	0.0434908
Adrb3	284.689	-0.860979	0.312569	-2.75453	0.0058777	0.0435211
Eml2	199.835	-0.790954	0.28724	-2.75364	0.00589366	0.0436172
Tcea3	443.956	0.648037	0.235536	2.75133	0.00593542	0.0439042
Zfp191	924.176	-0.517421	0.188191	-2.74945	0.0059696	0.0441346
Nrf1	778.781	-0.556719	0.202498	-2.74925	0.00597315	0.0441386
Cnnm3	761.958	-0.581619	0.211604	-2.74862	0.00598461	0.0441822
Mmgt1	1058.59	-0.525121	0.19105	-2.7486	0.00598509	0.0441822
Ankrd44	1066.84	-0.693075	0.25218	-2.74833	0.00598995	0.0441959
Pgm2	718.344	0.642096	0.233698	2.74755	0.00600421	0.0442787
Slc6a2	203.412	0.79543	0.289659	2.74609	0.00603109	0.0444546
Idi1	860.105	-0.671935	0.244717	-2.74576	0.00603701	0.0444759
Casd1	771.619	-0.525286	0.191425	-2.74408	0.00606804	0.044682
Zhx3	921.815	-0.537902	0.196108	-2.74289	0.00609019	0.0448226
Gipc2	118.882	0.874751	0.319214	2.74033	0.00613773	0.0451498
Cldn12	608.845	-0.62695	0.228873	-2.73929	0.00615721	0.0452477
Acat1	2212.68	0.464276	0.169479	2.73943	0.00615467	0.0452477
Zfp719	331.048	-0.634699	0.23175	-2.73872	0.00616795	0.0453038
[truncated: 21,343 more rows]

## Sheet: Control lungs
Control lungs
Upregulated genes in Rho+CD45-CD31- cells compared to Rho-CD45-CD31-
Downregulated genes in Rho+CD45-CD31- cells compared to Rho-CD45-CD31-
FDR=0.05
statistically significant
Name	baseMean	log2FoldChange	lfcSE	stat	pvalue	padj
Ccl11	10076.9	2.26679	0.20003	11.3323	9.081e-30	1.27116e-25
Niacr1	1504.96	2.4279	0.216632	11.2074	3.74881e-29	2.62379e-25
Lamc3	3396.12	-1.94799	0.178575	-10.9085	1.04948e-27	4.89686e-24
Ccl8	1172.91	2.57895	0.256556	10.0522	8.9841e-24	3.14398e-20
Cxcl3	712.992	2.83324	0.297974	9.50834	1.93723e-21	5.42348e-18
H2-Q10	177.712	2.86448	0.31024	9.23311	2.62883e-20	6.13306e-17
Ltbp2	10746.7	-1.20413	0.136884	-8.79673	1.40856e-18	2.81672e-15
Il1r2	2813.86	2.03342	0.234147	8.68438	3.8081e-18	6.66323e-15
Tnfrsf19	1582.82	-1.44622	0.170235	-8.49542	1.97223e-17	3.06747e-14
Slfn4	982.863	2.14649	0.259381	8.27542	1.28004e-16	1.7918e-13
Cxcl2	12463.7	2.33333	0.284767	8.19382	2.53064e-16	3.22036e-13
Serpinf1	19738.7	1.61723	0.201248	8.03599	9.28231e-16	1.08278e-12
Adam8	2732.56	2.16456	0.271441	7.97436	1.53171e-15	1.53149e-12
Id2	3959.56	1.15995	0.145379	7.97876	1.47806e-15	1.53149e-12
Procr	548.277	1.41211	0.177454	7.95764	1.75357e-15	1.63643e-12
Hdc	4171.83	1.86909	0.236475	7.90398	2.70133e-15	2.22431e-12
Ccl7	5605.57	1.89837	0.240122	7.90586	2.66096e-15	2.22431e-12
Meg3	1640.76	1.73108	0.227	7.6259	2.42344e-14	1.88463e-11
Irg1	1936.65	2.37991	0.3127	7.61086	2.72271e-14	2.00592e-11
Asprv1	502.329	2.61303	0.351346	7.43719	1.02853e-13	7.19869e-11
Cxcl1	22763.4	1.47032	0.20539	7.15866	8.14688e-13	5.43048e-10
Timp1	17083.2	1.22897	0.173762	7.07273	1.51914e-12	9.66588e-10
Sema4d	760.978	1.9802	0.281621	7.03144	2.04409e-12	1.24405e-09
Tbx4	6650.91	-1.08308	0.154485	-7.01091	2.36776e-12	1.381e-09
Il1f9	821.219	2.39855	0.345143	6.94945	3.66724e-12	2.05336e-09
Gpnmb	4601.99	1.15227	0.166511	6.92008	4.51384e-12	2.43018e-09
Gucy1a3	985.733	-1.50027	0.217346	-6.90265	5.10409e-12	2.64619e-09
Mmp23	3619.74	1.52138	0.221911	6.85578	7.09239e-12	3.54569e-09
Ccl19	10527.5	1.42522	0.209669	6.79749	1.06458e-11	5.13861e-09
Ctsk	4663.87	0.995544	0.147259	6.76048	1.37536e-11	6.41741e-09
Itga8	13425.6	-1.50139	0.224766	-6.67977	2.39324e-11	1.08066e-08
Car1	65.96	-2.62301	0.393646	-6.66336	2.67645e-11	1.17078e-08
F2r	21570.1	-1.27288	0.191767	-6.63765	3.18729e-11	1.33159e-08
Adamts8	4961.22	-1.38019	0.208002	-6.63549	3.23433e-11	1.33159e-08
Ly6c1	4088.53	1.81171	0.274963	6.58891	4.4307e-11	1.77203e-08
Acp5	800.756	1.72187	0.262316	6.56411	5.23447e-11	2.03534e-08
Ccr1	919.469	1.84408	0.28142	6.55279	5.64716e-11	2.13646e-08
Csf3r	1022.11	2.00824	0.306793	6.54591	5.9135e-11	2.17835e-08
Gp49a	1408.29	2.18838	0.337936	6.47571	9.43681e-11	3.38709e-08
X99384	1034.82	-1.08083	0.167809	-6.44084	1.18812e-10	4.15782e-08
Cd300ld	273.696	1.8278	0.284343	6.42818	1.29144e-10	4.40917e-08
Ssr4	3384.07	0.973308	0.152572	6.37931	1.77882e-10	5.92857e-08
Ankrd33b	366.547	1.95623	0.307196	6.36802	1.91485e-10	6.23349e-08
Slc7a11	756.686	2.09447	0.329865	6.34947	2.16056e-10	6.87351e-08
Gda	1453.3	1.57956	0.24971	6.32559	2.52261e-10	7.84701e-08
Gm10872	160.946	2.1485	0.341152	6.2978	3.01899e-10	9.18693e-08
Ly6a	17698	1.62025	0.259499	6.24376	4.27163e-10	1.27222e-07
Ncald	2508.55	-1.05768	0.169823	-6.22816	4.71932e-10	1.37627e-07
Lilra6	72.9296	1.95281	0.31474	6.20453	5.48606e-10	1.56722e-07
Nebl	2296.87	-1.28466	0.20805	-6.17474	6.62718e-10	1.84109e-07
Heyl	4003.49	-0.946393	0.153316	-6.17283	6.70779e-10	1.84109e-07
Bmp5	3048.79	-1.24797	0.202708	-6.15651	7.43647e-10	2.00184e-07
Has1	17618.6	1.3108	0.213249	6.14682	7.90524e-10	2.08788e-07
Plaur	3858.89	1.37554	0.224467	6.12804	8.89668e-10	2.30622e-07
Gpr126	1465.8	-1.22567	0.200317	-6.11863	9.43804e-10	2.40069e-07
Clec4d	789.94	2.27374	0.371778	6.11585	9.60414e-10	2.40069e-07
Csf3	860.019	1.65026	0.270213	6.10725	1.01365e-09	2.4893e-07
Arg2	451.788	1.7939	0.294905	6.08299	1.17963e-09	2.84698e-07
Col12a1	1940.78	-0.898634	0.148	-6.07187	1.26427e-09	2.99954e-07
Fgf23	404.526	1.81886	0.300439	6.054	1.41296e-09	3.29643e-07
Rhov	169.244	2.23585	0.370648	6.03226	1.6168e-09	3.71015e-07
Slc11a1	579.063	1.94881	0.323517	6.02381	1.70358e-09	3.84625e-07
Faim2	2697.87	-1.38105	0.229785	-6.01018	1.85323e-09	4.1177e-07
Ccrl2	2903.84	1.44998	0.242441	5.98077	2.22088e-09	4.85747e-07
Clec3b	14710.7	1.40942	0.238323	5.91391	3.3407e-09	7.19434e-07
Fabp4	1325.86	1.82461	0.308728	5.91009	3.41923e-09	7.25188e-07
Pi16	24633	1.46103	0.247783	5.8964	3.71523e-09	7.76205e-07
Ptk7	5233.08	-1.19828	0.204586	-5.8571	4.71031e-09	9.49531e-07
Fpr1	483.512	1.84767	0.31553	5.85576	4.74833e-09	9.49531e-07
Cd300lf	971.11	2.10341	0.358975	5.85949	4.64284e-09	9.49531e-07
Entpd2	6118.03	1.64052	0.280739	5.8436	5.10859e-09	1.00718e-06
Cd14	9484.67	1.37654	0.235972	5.8335	5.42775e-09	1.04079e-06
Rdh12	721.766	1.76644	0.302758	5.83449	5.39566e-09	1.04079e-06
Foxc1	979.363	0.949082	0.163017	5.82197	5.81586e-09	1.10014e-06
Nedd9	3501.88	-0.79706	0.137217	-5.80878	6.29314e-09	1.17455e-06
Cgref1	361.652	1.27863	0.220294	5.8042	6.46738e-09	1.19119e-06
Shisa3	939.151	1.6797	0.2908	5.77613	7.64401e-09	1.38962e-06
Sort1	3923.21	-1.04966	0.18182	-5.77308	7.7835e-09	1.39684e-06
Plk3	2002.75	0.920839	0.160845	5.72501	1.03431e-08	1.83268e-06
Dcn	151788	1.41324	0.247199	5.71703	1.08403e-08	1.89679e-06
1810041L15Rik	372.681	-1.36653	0.239634	-5.70259	1.18002e-08	2.03925e-06
Frmd5	597.975	1.1436	0.2009	5.69241	1.25261e-08	2.1383e-06
Tspan9	4006.89	-0.827125	0.145501	-5.68465	1.31082e-08	2.21071e-06
Nrcam	3122	-1.05686	0.18638	-5.67049	1.42387e-08	2.37278e-06
Wdr92	24405.9	1.18036	0.208773	5.6538	1.56942e-08	2.58457e-06
Frmd4b	1345.34	-0.959244	0.170089	-5.63965	1.704e-08	2.77356e-06
Ednra	5673.51	-0.967493	0.171643	-5.63667	1.73373e-08	2.78952e-06
Il1b	4678.9	1.88324	0.334739	5.626	1.84435e-08	2.93377e-06
Cyp4f18	777.92	2.04106	0.363253	5.61884	1.92242e-08	3.0236e-06
Serpine2	27340.6	-0.74236	0.132248	-5.61338	1.98416e-08	3.06925e-06
Tmed3	5935.36	1.04301	0.185841	5.61241	1.9953e-08	3.06925e-06
Prg4	1560.35	1.76271	0.315367	5.5894	2.27852e-08	3.46681e-06
Sema5a	1507.97	-0.798785	0.143554	-5.56435	2.63124e-08	3.96044e-06
Robo2	1875.79	-1.19628	0.21543	-5.553	2.8081e-08	4.18168e-06
Syde2	1070.43	-0.968191	0.175091	-5.52966	3.20861e-08	4.7278e-06
Cygb	13841.2	1.07325	0.194594	5.51536	3.48069e-08	5.02295e-06
Cd33	421.864	1.84728	0.334865	5.5165	3.45813e-08	5.02295e-06
Retnlg	9896.82	1.75025	0.317514	5.51236	3.54053e-08	5.05717e-06
Lilrb4	1554.2	1.91764	0.348177	5.50765	3.63653e-08	5.14184e-06
Thbs4	1339.1	-1.49727	0.272094	-5.50276	3.7389e-08	5.23371e-06
Dpt	19316.5	0.956608	0.174127	5.49374	3.93514e-08	5.45387e-06
Penk	3477.25	1.11419	0.203532	5.47425	4.39371e-08	6.02973e-06
Slc2a6	246.261	1.74224	0.318634	5.46784	4.55542e-08	6.19095e-06
Igfbp7	116158	0.784146	0.143688	5.45728	4.83487e-08	6.50755e-06
Gm16702	1168.17	1.22993	0.225521	5.45375	4.93173e-08	6.57471e-06
Tlr13	449.607	1.81926	0.334542	5.43806	5.38642e-08	7.11312e-06
Apoe	80231.8	0.76702	0.142105	5.39754	6.75596e-08	8.83831e-06
Prrx2	803.237	1.07107	0.198639	5.39203	6.9665e-08	9.02936e-06
Fpr2	247.694	1.85222	0.343716	5.38882	7.09222e-08	9.10797e-06
Nfkbid	695.96	1.77914	0.330521	5.38283	7.33223e-08	9.3306e-06
Twist2	216.586	1.28655	0.239219	5.37815	7.52553e-08	9.4903e-06
Tuba1c	1097.06	0.967697	0.180135	5.37207	7.78382e-08	9.72839e-06
Igsf8	2566.26	0.765578	0.14293	5.3563	8.49449e-08	1.05226e-05
Postn	4219.63	-1.14283	0.213698	-5.34785	8.90038e-08	1.09287e-05
2010011I20Rik	1263.83	-1.00579	0.188484	-5.33623	9.48987e-08	1.15512e-05
Cd177	2325.92	1.47781	0.277324	5.32881	9.88576e-08	1.19294e-05
Prdx4	3462.87	1.005	0.188725	5.32524	1.00818e-07	1.2062e-05
Cdc42ep4	10380.5	-0.896019	0.16842	-5.32014	1.03688e-07	1.23003e-05
Clec4e	2386	1.9113	0.359386	5.31825	1.04771e-07	1.23242e-05
Mtus1	3059.41	-0.77945	0.146705	-5.31306	1.07801e-07	1.2575e-05
A530064D06Rik	106.609	1.77901	0.335109	5.30874	1.10384e-07	1.27698e-05
Csf2ra	1277.29	1.25298	0.237335	5.27936	1.29634e-07	1.4753e-05
Ggct	272.635	1.19927	0.227139	5.27989	1.29264e-07	1.4753e-05
Ncf1	979.779	1.58251	0.300252	5.27062	1.35961e-07	1.53483e-05
Hunk	453.598	-1.41152	0.268028	-5.26632	1.39187e-07	1.55867e-05
Tgfa	265.812	-1.24032	0.235758	-5.26101	1.4327e-07	1.59166e-05
Trem1	1184.05	1.69792	0.322932	5.25783	1.45763e-07	1.60661e-05
Lsamp	316.816	1.58695	0.301915	5.25629	1.46994e-07	1.60752e-05
Gpr39	720.459	1.62889	0.31016	5.25175	1.50658e-07	1.63481e-05
Mertk	974.231	-1.09409	0.208673	-5.2431	1.579e-07	1.69363e-05
Col6a3	19575.2	-0.901977	0.172054	-5.2424	1.58498e-07	1.69363e-05
Etv1	894.408	-1.20619	0.23107	-5.22004	1.78883e-07	1.88271e-05
Ramp2	1124.56	0.943293	0.180694	5.22038	1.78556e-07	1.88271e-05
Gja5	958.013	-1.34956	0.259036	-5.20995	1.88893e-07	1.95861e-05
Ahsg	637.098	1.09713	0.21056	5.21051	1.88322e-07	1.95861e-05
Ang	753.387	0.847632	0.16308	5.19765	2.01821e-07	2.07727e-05
Fmnl1	647.003	1.55127	0.299188	5.18495	2.16068e-07	2.20767e-05
Plac8	4288.08	1.23105	0.237874	5.17521	2.27655e-07	2.30921e-05
Enc1	697.394	0.912042	0.176301	5.17322	2.30089e-07	2.31711e-05
5430417L22Rik	1032.06	-0.783309	0.152227	-5.14568	2.66559e-07	2.66521e-05
Dennd1c	122.813	1.42152	0.277588	5.12098	3.03959e-07	3.01761e-05
Iyd	313.011	1.59761	0.312311	5.11544	3.13005e-07	3.08553e-05
Scube1	2022.35	-0.861938	0.168865	-5.10429	3.32036e-07	3.24447e-05
Ablim3	1404.59	-0.76551	0.150075	-5.10084	3.38147e-07	3.24447e-05
Chst15	2593.22	-1.19909	0.23508	-5.10079	3.38237e-07	3.24447e-05
Enpep	5292.84	-1.05047	0.205984	-5.09975	3.40102e-07	3.24447e-05
Gm5483	60.4087	1.91446	0.375428	5.09941	3.40718e-07	3.24447e-05
Ncf2	605.302	1.62256	0.319378	5.08038	3.76685e-07	3.56273e-05
Chst3	592.91	-1.48513	0.292974	-5.06913	3.99637e-07	3.75444e-05
Srgn	5598.8	1.80017	0.355397	5.06522	4.07929e-07	3.8068e-05
Fkbp11	493.649	1.08695	0.214832	5.05955	4.20249e-07	3.87017e-05
Metrnl	1837.27	1.31271	0.25939	5.06076	4.17585e-07	3.87017e-05
Trp53inp1	3946.25	-0.921238	0.182366	-5.05158	4.38168e-07	4.00881e-05
Aqp1	2571.14	-1.55948	0.311032	-5.01388	5.33426e-07	4.84864e-05
Npnt	28683.1	-1.27036	0.254292	-4.99565	5.86371e-07	5.2955e-05
Myo1b	5933.3	-0.889935	0.178425	-4.98772	6.10959e-07	5.48218e-05
Eln	141607	-0.841535	0.16906	-4.97773	6.43335e-07	5.73593e-05
Ptgr1	594.264	0.875667	0.176156	4.97098	6.66156e-07	5.86468e-05
Fxyd5	3067.15	1.34877	0.271281	4.97185	6.63154e-07	5.86468e-05
Adcy2	2031.22	-0.704708	0.141811	-4.96933	6.71835e-07	5.87772e-05
Tbx5	1950.52	-0.69215	0.139402	-4.96515	6.86489e-07	5.93177e-05
Il1rn	1425.8	1.78844	0.360152	4.96578	6.84262e-07	5.93177e-05
Gucy1b3	491.966	-1.3071	0.26359	-4.95884	7.09153e-07	6.09002e-05
Lmnb1	630.902	1.33105	0.268695	4.95377	7.27897e-07	6.21287e-05
Slc13a4	372.355	-1.42516	0.28827	-4.94383	7.66019e-07	6.49862e-05
Cxcr7	1867.93	1.11564	0.226152	4.93315	8.09157e-07	6.82324e-05
Nox4	3952.63	-0.98945	0.200723	-4.92943	8.24678e-07	6.91241e-05
Lpin1	3011.02	-1.04187	0.211481	-4.92654	8.36994e-07	6.91241e-05
Mxd1	4012.72	1.27715	0.259331	4.92481	8.44422e-07	6.91241e-05
Cytip	770.978	1.20649	0.24494	4.92566	8.40753e-07	6.91241e-05
Trpm2	155.618	1.87346	0.380254	4.92686	8.35606e-07	6.91241e-05
Mpo	470.959	-1.9133	0.389075	-4.91756	8.763e-07	7.13165e-05
Prex2	4592.27	-0.857965	0.174544	-4.91545	8.85776e-07	7.1671e-05
Foxf2	1549.33	-0.922689	0.188157	-4.90383	9.3984e-07	7.56085e-05
C5ar1	1341.46	1.62469	0.331485	4.90123	9.52383e-07	7.61797e-05
Myo1d	5657.6	-0.698541	0.14274	-4.89381	9.89016e-07	7.86605e-05
Sgms2	896.855	0.94534	0.193427	4.88732	1.02218e-06	8.08391e-05
Lphn3	378.151	-1.51494	0.31029	-4.88235	1.04831e-06	8.24393e-05
Mpp6	2606.85	1.32407	0.271443	4.87791	1.07215e-06	8.38431e-05
S100a9	33600.5	1.68641	0.346284	4.87001	1.11594e-06	8.63037e-05
Csf2rb	958.008	1.45941	0.299608	4.87107	1.10995e-06	8.63037e-05
Dkk2	198.264	-1.2516	0.257528	-4.86007	1.17346e-06	8.97603e-05
Bdh2	403.699	0.966765	0.198891	4.86078	1.16921e-06	8.97603e-05
Plbd1	848.364	1.33446	0.274778	4.8565	1.19479e-06	9.08953e-05
Klf4	4393.49	0.790628	0.163015	4.85004	1.23439e-06	9.33997e-05
5830416P10Rik	57.2684	1.79562	0.370366	4.84823	1.24566e-06	9.37463e-05
Ptch1	521.703	-1.02116	0.210791	-4.84444	1.26967e-06	9.5042e-05
Igfbp3	20747.6	-0.834052	0.172264	-4.84171	1.28728e-06	9.57105e-05
Il6	19516.8	1.26212	0.260718	4.84094	1.29228e-06	9.57105e-05
Nkd2	817.648	-0.931672	0.192791	-4.83255	1.34794e-06	9.93074e-05
Begain	232.26	1.31153	0.272061	4.82073	1.43032e-06	0.000104825
Slfn5	971.047	1.37435	0.285348	4.81639	1.46178e-06	0.000106573
Nr1d2	1252.8	-0.804898	0.167237	-4.81291	1.48749e-06	0.000107885
Hhip	3898.65	-1.01106	0.210153	-4.81104	1.50149e-06	0.000108295
Csrp2	1324.47	0.951615	0.197837	4.81009	1.50861e-06	0.000108295
Cdc42ep1	4159.36	-0.868614	0.180778	-4.80487	1.54849e-06	0.00011059
Smtnl2	4235.33	-0.79321	0.165136	-4.80337	1.5602e-06	0.000110861
Trim30b	54.1812	1.71244	0.356595	4.80219	1.56939e-06	0.000110951
Npc2	10875.5	0.898889	0.187359	4.79769	1.60506e-06	0.000112338
Ppib	3756.13	0.678544	0.141424	4.79795	1.60299e-06	0.000112338
Serpinb6b	493.911	0.815259	0.170485	4.782	1.73556e-06	0.000120269
Slpi	3185.62	1.51256	0.316261	4.78262	1.73022e-06	0.000120269
Ergic3	5489.89	0.712787	0.149122	4.7799	1.75382e-06	0.000120936
Cxcr2	471.183	1.19731	0.250603	4.7777	1.77309e-06	0.000121665
Ly6c2	609.201	1.37291	0.28782	4.77002	1.84208e-06	0.000125782
S100a8	30577.6	1.64507	0.3459	4.7559	1.97564e-06	0.000134247
Gprc5b	532.672	1.08335	0.227898	4.75367	1.99753e-06	0.000135079
Stard8	957.276	-1.04401	0.220048	-4.74447	2.09053e-06	0.000140689
Lmo2	560.794	1.21816	0.257837	4.72453	2.30645e-06	0.000154477
Sh2d3c	676.785	1.30472	0.276221	4.72347	2.3185e-06	0.000154544
Slc40a1	958.834	-0.824947	0.174969	-4.71482	2.41927e-06	0.000160497
Scube2	4429.82	-1.27114	0.271207	-4.68698	2.77265e-06	0.000182422
Notum	1078.27	-1.27529	0.272106	-4.68675	2.77581e-06	0.000182422
Robo1	1019.26	-0.98242	0.210433	-4.66857	3.03298e-06	0.000198391
Lcn2	25923.5	0.960544	0.205803	4.66731	3.05172e-06	0.000198688
Col17a1	403.783	-1.17607	0.252073	-4.66562	3.07694e-06	0.000199403
Batf	212.472	1.6792	0.361142	4.64969	3.32439e-06	0.000214446
9130206I24Rik	90.2088	1.58657	0.341471	4.64627	3.3799e-06	0.000217027
1190002N15Rik	3093.45	-1.0747	0.231601	-4.64034	3.47843e-06	0.000222333
Clec11a	6034.21	0.949407	0.205873	4.61162	3.9955e-06	0.000250802
Slc16a3	1415.6	1.20789	0.261885	4.61228	3.98273e-06	0.000250802
Ntrk1	511.352	1.2698	0.275268	4.61297	3.96959e-06	0.000250802
Pglyrp1	940.531	1.36079	0.294911	4.61423	3.94561e-06	0.000250802
Tanc1	1770.22	-0.757425	0.164318	-4.6095	4.03639e-06	0.000252239
Cks1b	554.994	0.9191	0.19977	4.60078	4.2091e-06	0.000261862
Spon1	39934.9	-1.02082	0.22208	-4.59664	4.29363e-06	0.000265939
Fam5b	95.6202	-1.46647	0.319175	-4.59456	4.33667e-06	0.000266249
Cpne2	714.245	1.45646	0.316977	4.59483	4.33109e-06	0.000266249
Rnd1	1945.17	1.27066	0.277261	4.58288	4.58619e-06	0.000280338
Ubl3	7547.08	-0.823743	0.180274	-4.5694	4.89127e-06	0.000297687
Gria1	1012.06	-1.14546	0.251142	-4.561	5.09105e-06	0.000308505
Jup	3139.06	-0.835645	0.183303	-4.55881	5.14443e-06	0.000310396
Syk	837.467	1.35309	0.29702	4.55554	5.22505e-06	0.000312565
Itgam	1284.45	1.53317	0.336491	4.55634	5.2052e-06	0.000312565
Prkg2	1599.32	-0.969362	0.212906	-4.55301	5.2883e-06	0.000315003
Tm4sf1	3958.86	0.808373	0.177711	4.5488	5.39527e-06	0.000320013
Raver2	873.009	-1.11988	0.246696	-4.53949	5.63897e-06	0.000333056
Plek	1793.98	1.43685	0.316746	4.53628	5.72543e-06	0.000336742
Igfbp6	20627.8	0.924822	0.204052	4.53229	5.83479e-06	0.000341738
Srm	2585.99	0.728533	0.1609	4.52785	5.95863e-06	0.000347537
Egfem1	22.0784	-1.77483	0.392809	-4.51829	6.23401e-06	0.00036209
Rftn2	1206.16	-0.715372	0.158403	-4.51614	6.29762e-06	0.000364273
Tac1	101.678	1.37875	0.305428	4.51415	6.35703e-06	0.000364696
St3gal1	1325.7	0.803824	0.178045	4.51472	6.34014e-06	0.000364696
Tnfaip6	11496.7	1.00862	0.2236	4.51082	6.45771e-06	0.000368959
Agap1	1756.88	-0.789184	0.175328	-4.50119	6.75751e-06	0.000382962
Cd53	1675.04	1.53057	0.340018	4.50144	6.74956e-06	0.000382962
Mterfd2	1014.69	0.825231	0.183455	4.49827	6.85085e-06	0.000386687
Neurl3	287.265	1.43446	0.318957	4.49733	6.88126e-06	0.000386843
Kcnk13	766.301	-0.975167	0.217204	-4.48964	7.13431e-06	0.000397873
Nucb2	2643.19	0.960563	0.213921	4.49028	7.11303e-06	0.000397873
Pard6g	796.41	-0.960743	0.214066	-4.48806	7.1875e-06	0.000399249
Sesn1	2895.25	-0.736701	0.164375	-4.48183	7.40044e-06	0.000409452
Ets1	1717.09	-0.830639	0.185715	-4.47264	7.72597e-06	0.00042578
Maml3	767.825	-0.792823	0.177337	-4.47071	7.79588e-06	0.000427948
Tgfbr1	1557.97	-0.84187	0.188665	-4.46225	8.1104e-06	0.000443474
Gla	475.851	0.908345	0.203743	4.45828	8.26186e-06	0.000449998
Mme	2367.26	-1.08065	0.242583	-4.45475	8.39912e-06	0.000455701
Tns1	28076.6	-0.795406	0.178723	-4.45049	8.56763e-06	0.000459501
Tnfsf14	56.2021	1.75174	0.393588	4.45069	8.55939e-06	0.000459501
Cpz	2827.25	1.40059	0.314685	4.45077	8.55634e-06	0.000459501
Pik3ap1	345.489	1.45221	0.326545	4.4472	8.69988e-06	0.000464813
Colq	1366.98	-1.2488	0.280862	-4.44631	8.73591e-06	0.000464963
Shroom3	1990.79	-0.859	0.193357	-4.44256	8.88967e-06	0.000471355
Col13a1	6063.32	-0.948974	0.213845	-4.43768	9.09322e-06	0.000480328
Cd84	233.418	1.24228	0.28048	4.4291	9.46255e-06	0.000497958
Usp54	1351	-0.868855	0.196315	-4.42582	9.6077e-06	0.000502266
Angptl7	699.484	-1.38243	0.31237	-4.42563	9.61617e-06	0.000502266
Lrrc33	427.548	1.42797	0.323134	4.41913	9.90977e-06	0.000515676
1100001G20Rik	1032.91	1.55057	0.351634	4.40961	1.03555e-05	0.000536874
Vipr2	1793.3	-1.18553	0.269185	-4.40415	1.06197e-05	0.000548048
Stard13	2579.37	-0.860514	0.195414	-4.40355	1.06493e-05	0.000548048
Itgb2	1688.81	1.42967	0.324818	4.40144	1.07533e-05	0.000549359
Slc22a18	147.792	1.21537	0.276087	4.40211	1.07204e-05	0.000549359
Prss23	5607.27	1.24298	0.282624	4.39801	1.0925e-05	0.000556103
Jdp2	1552.24	0.740589	0.168532	4.39435	1.11106e-05	0.000563503
Emilin2	2067.26	1.36192	0.310356	4.38826	1.14261e-05	0.000577411
Fam65b	303.687	1.32479	0.30199	4.38687	1.14995e-05	0.000579031
Bcat1	249.624	0.914843	0.20881	4.38121	1.1802e-05	0.000592129
Adra1a	410.912	-1.24157	0.28349	-4.37958	1.1891e-05	0.000594464
Myh10	4618.85	-0.726739	0.16598	-4.37849	1.19505e-05	0.000595314
Sfrp4	3310.71	1.55317	0.355211	4.37252	1.22821e-05	0.000609661
Pdlim4	370.083	0.846121	0.193735	4.36741	1.2573e-05	0.000621895
Amph	707.777	-1.07789	0.247033	-4.36336	1.28081e-05	0.000629078
Adam33	250.079	1.2794	0.293187	4.36377	1.27841e-05	0.000629078
Scn3a	1271.29	-1.21232	0.277961	-4.36146	1.29198e-05	0.000632346
Mmp8	5061.12	1.27168	0.292067	4.35409	1.3362e-05	0.000651712
Lrg1	4358.04	1.28537	0.29542	4.351	1.35516e-05	0.000654124
Hilpda	693.771	0.959364	0.220485	4.35115	1.35428e-05	0.000654124
Lgi2	1311.68	1.37029	0.314867	4.35198	1.34916e-05	0.000654124
Axin2	377.213	-0.977773	0.225045	-4.34479	1.39406e-05	0.000670587
E130308A19Rik	571.279	-0.872746	0.201112	-4.3396	1.42742e-05	0.00068428
Ly6e	12988.2	0.765158	0.176674	4.33089	1.48506e-05	0.000709482
Bmp7	333.685	-1.55205	0.359894	-4.31252	1.61404e-05	0.000768479
Stfa2l1	57.9577	1.69113	0.392744	4.30593	1.66282e-05	0.000789022
Elane	211.205	-1.69002	0.392585	-4.30485	1.67099e-05	0.00079022
Pdp1	719.019	-0.803619	0.186767	-4.30278	1.68672e-05	0.000794972
Ly6k	66.5349	1.47931	0.343879	4.30183	1.6939e-05	0.000795679
Gpr97	201.115	1.49299	0.347287	4.29902	1.71557e-05	0.000803161
P2ry1	244.484	-1.08929	0.253449	-4.29787	1.72444e-05	0.000804621
Pnp	4314.91	0.73135	0.170295	4.2946	1.75009e-05	0.00081388
Vkorc1	3120.21	0.79506	0.185254	4.29172	1.77295e-05	0.000821778
Padi4	543.317	0.971099	0.226402	4.28927	1.79263e-05	0.00082816
Gmfg	396.248	1.53575	0.35813	4.28824	1.80095e-05	0.000829267
Ptafr	101.699	1.5784	0.368224	4.28652	1.81495e-05	0.000832971
Cdh13	354.521	1.12168	0.261793	4.28461	1.83064e-05	0.000837426
Slfn1	173.944	1.53907	0.359558	4.28046	1.86508e-05	0.000850405
Sult5a1	1707.94	0.761101	0.177865	4.27909	1.87659e-05	0.000852873
Slc6a6	5178.47	-0.720259	0.16856	-4.273	1.92857e-05	0.000873659
Lrrc16a	1718.29	-0.850094	0.199049	-4.27078	1.9479e-05	0.000879338
Plxnc1	1040.85	-0.918958	0.215228	-4.26969	1.95745e-05	0.000879338
Txnip	17950.1	-0.60752	0.142296	-4.26941	1.95995e-05	0.000879338
Fgfr3	4549.58	-0.893212	0.209466	-4.26423	2.00589e-05	0.000895537
D430041D05Rik	162.737	-1.28635	0.301684	-4.2639	2.00885e-05	0.000895537
Adamts20	40.6963	1.55057	0.364218	4.25726	2.06947e-05	0.000919635
Nlrp3	306.546	1.53909	0.361876	4.25308	2.10854e-05	0.00093403
Tacc1	8218.47	-0.759929	0.179358	-4.23694	2.26586e-05	0.00100055
Kcns3	1139.39	-0.731106	0.17288	-4.22897	2.34767e-05	0.00103342
Col4a6	700.175	-0.938192	0.222254	-4.22126	2.42935e-05	0.00106269
Cd300lb	157.72	1.38147	0.327241	4.22157	2.42605e-05	0.00106269
Ltf	15031	1.22772	0.290916	4.22018	2.44106e-05	0.00106448
Col4a5	3553.99	-0.792067	0.187727	-4.21924	2.45122e-05	0.0010656
Creld2	3614.42	0.566997	0.134609	4.21218	2.52914e-05	0.00109606
Glce	609.981	-1.00664	0.239515	-4.20284	2.63591e-05	0.00113881
Rian	74.5452	1.31346	0.31336	4.19153	2.77079e-05	0.0011934
Igfbp4	92254.3	1.22144	0.291498	4.19022	2.78682e-05	0.00119662
Dock4	1597.34	-0.956295	0.228272	-4.18927	2.79848e-05	0.00119672
Nr4a1	37594.1	0.683038	0.163089	4.18812	2.8127e-05	0.00119672
Smox	1009.72	1.04483	0.249458	4.1884	2.80934e-05	0.00119672
AW112010	1737.15	0.948298	0.226765	4.18186	2.89129e-05	0.00122643
Slc1a4	1237.93	-0.851531	0.20381	-4.17807	2.93996e-05	0.00124331
Rasl12	2856.71	-0.74884	0.179365	-4.17494	2.98063e-05	0.00125671
Ptger2	608.008	-0.704052	0.169071	-4.16423	3.12403e-05	0.00130929
Aldh1a3	3833.06	1.4499	0.348126	4.16488	3.1151e-05	0.00130929
Adamts9	1134.9	-0.855086	0.205539	-4.16021	3.17959e-05	0.00132511
Hs3st3a1	104.559	-1.148	0.275954	-4.16013	3.18071e-05	0.00132511
Blvrb	831.944	0.700636	0.168691	4.15338	3.27602e-05	0.00136076
Gadd45g	15940.7	0.841675	0.202861	4.14903	3.33885e-05	0.00137059
Ctsz	8951.65	0.669001	0.161231	4.14934	3.3344e-05	0.00137059
Rnf149	2795	0.863475	0.20808	4.14974	3.32857e-05	0.00137059
Lilrb3	549.436	1.4106	0.339846	4.15069	3.31469e-05	0.00137059
Ngf	205.993	1.21607	0.294443	4.13006	3.62674e-05	0.00148442
Filip1	319.321	-0.939008	0.227433	-4.12873	3.64776e-05	0.00148867
Slfn2	1339.68	1.47299	0.35708	4.1251	3.70568e-05	0.00150791
Pfkfb3	4607.61	-0.731163	0.177292	-4.12406	3.72246e-05	0.00150983
Astn2	595.364	-0.870414	0.211087	-4.12348	3.73198e-05	0.00150983
Galntl4	645.458	0.808431	0.196097	4.1226	3.74615e-05	0.0015112
Mamdc2	9092.33	-0.853623	0.207234	-4.11912	3.80319e-05	0.00152542
Pram1	201.823	1.37158	0.332966	4.11927	3.8007e-05	0.00152542
Rarres2	7603.9	0.757997	0.184096	4.1174	3.83169e-05	0.00153246
Nenf	2883.48	0.725528	0.176486	4.11097	3.93995e-05	0.00157126
Slc24a3	586.592	-1.10783	0.26964	-4.10854	3.98162e-05	0.00158337
Ninj1	1932.52	1.0471	0.254937	4.10729	4.00324e-05	0.00158746
Samsn1	1079.73	1.40829	0.342983	4.10601	4.02557e-05	0.00159181
Sytl2	597.794	-0.999346	0.243721	-4.10037	4.12486e-05	0.00162411
Nfam1	248.871	1.32711	0.32368	4.10006	4.13048e-05	0.00162411
Bdkrb2	182.85	1.09222	0.26678	4.09409	4.23827e-05	0.00165719
Fabp5	1127.21	1.08886	0.265945	4.0943	4.23449e-05	0.00165719
Cltb	4872.04	0.664929	0.162577	4.08994	4.31494e-05	0.00168246
Sema4a	527.738	1.15519	0.282762	4.08538	4.4005e-05	0.00171106
Chsy3	904.583	-0.903337	0.22115	-4.08473	4.41286e-05	0.00171111
Fgr	280.159	1.40142	0.34326	4.08267	4.4521e-05	0.00172156
Lclat1	2689.27	-0.913252	0.223821	-4.08027	4.49826e-05	0.00173462
Arpc3	3934.84	0.78867	0.193338	4.07922	4.51875e-05	0.00173773
Rftn1	1251.86	0.723499	0.177623	4.07322	4.63671e-05	0.00177821
Slc45a3	522.458	0.915353	0.224922	4.06965	4.7084e-05	0.00180077
Tmem136	116.913	-1.32856	0.326526	-4.06878	4.7259e-05	0.00180254
Tmem200b	1016.82	-0.718403	0.176757	-4.06435	4.81669e-05	0.00183218
Tnxb	8375.11	0.78969	0.194447	4.06121	4.88184e-05	0.00185193
Angpt1	4183	-0.908662	0.223857	-4.05911	4.92594e-05	0.0018636
Ndufa4l2	531.582	1.05429	0.259852	4.05726	4.96513e-05	0.00187337
Capg	3584.32	0.681899	0.168187	4.05442	5.02587e-05	0.00189119
Ifit2	1900.57	-0.827458	0.20419	-4.05239	5.0698e-05	0.0019026
Tril	702.975	-0.86351	0.213148	-4.05121	5.09527e-05	0.00190705
Amica1	135.901	1.06306	0.262616	4.04797	5.16631e-05	0.00192848
Lrrk1	3607.45	-0.683225	0.169191	-4.03819	5.38643e-05	0.00200332
Rdh10	2388.34	1.095	0.271228	4.03718	5.40974e-05	0.00200332
Zc3h12a	2873.95	0.658595	0.163114	4.03763	5.39943e-05	0.00200332
Sfxn1	1248.11	0.729826	0.180928	4.03379	5.48835e-05	0.00202707
Actg1	51692.5	0.566222	0.140477	4.03071	5.56095e-05	0.00204848
Cxcl5	217.3	1.1375	0.282544	4.02591	5.67564e-05	0.00208524
Bdkrb1	4044.45	0.850511	0.21142	4.02286	5.74968e-05	0.00210691
Cacnb2	388.267	-0.973591	0.242186	-4.02002	5.81942e-05	0.0021269
Rtn1	799.088	-0.799769	0.199219	-4.01452	5.95678e-05	0.00217143
Phgdh	652.793	0.715392	0.178286	4.0126	6.00536e-05	0.00218345
Fblim1	8409.89	-0.750707	0.187132	-4.01166	6.02942e-05	0.00218653
Fam117b	1226.47	-0.854775	0.213129	-4.01059	6.05664e-05	0.00219072
Sell	468.346	1.41905	0.354117	4.0073	6.14167e-05	0.00221575
Pdzd2	1582.52	-0.79652	0.199055	-4.0015	6.29432e-05	0.00225918
Mmp3	33307.8	1.1542	0.288403	4.00203	6.28013e-05	0.00225918
Gm14047	29.5968	1.54987	0.387398	4.00071	6.31532e-05	0.00226092
Specc1l	3280.61	-0.877587	0.219434	-3.99931	6.35265e-05	0.00226848
Eepd1	1171.66	-0.905844	0.226569	-3.99809	6.38564e-05	0.00227446
Dedd2	681.387	0.904792	0.22664	3.9922	6.54633e-05	0.00231989
Gpx8	3682.41	0.603987	0.15127	3.99276	6.5308e-05	0.00231989
Nfkbia	39851.4	0.817769	0.204947	3.99015	6.60318e-05	0.00233412
Bmp3	906.014	-1.03726	0.260081	-3.98822	6.657e-05	0.00234722
Sox9	612.334	0.703351	0.176484	3.98534	6.73825e-05	0.0023699
Cd200	1790.37	1.00086	0.251224	3.98395	6.77791e-05	0.00237787
Sox13	640.876	-0.811155	0.204219	-3.972	7.1273e-05	0.0024942
Mlana	94.9926	1.18666	0.299024	3.96844	7.23438e-05	0.00252536
Krt13	30.9074	-1.52349	0.3848	-3.95918	7.52062e-05	0.00261875
Itgal	355.426	1.39105	0.351577	3.95659	7.60266e-05	0.00264075
Gngt2	176.147	1.3944	0.353061	3.94946	7.83264e-05	0.00271389
Gnl3	1894.44	0.547394	0.138666	3.94757	7.89486e-05	0.0027287
Ctnnd2	297.6	-0.909069	0.230687	-3.9407	8.12442e-05	0.00280112
Ptprd	5148.2	-0.700465	0.1778	-3.93963	8.1608e-05	0.00280675
Amy1	419.937	1.05121	0.267043	3.93647	8.26875e-05	0.00283691
Tsc22d3	40468	-0.706114	0.179437	-3.93516	8.31428e-05	0.00284556
Cxcl12	27181.5	1.2469	0.317252	3.93032	8.48331e-05	0.00289633
Efr3b	826.295	-0.910021	0.232055	-3.92158	8.79709e-05	0.00299615
Cobll1	391.285	-0.89127	0.227386	-3.91963	8.86836e-05	0.00300579
Arpc1b	13953.6	0.520923	0.1329	3.91967	8.86699e-05	0.00300579
Rcn3	14016.5	0.601323	0.153548	3.91619	8.99599e-05	0.00304169
Fam49a	2451.97	-0.840601	0.214712	-3.91501	9.04006e-05	0.00304369
Fdxr	173.67	0.960917	0.245453	3.91487	9.04539e-05	0.00304369
Tbc1d1	1854.24	-0.613643	0.156806	-3.91339	9.10097e-05	0.00304774
Pilra	188.884	1.22636	0.313333	3.91393	9.08072e-05	0.00304774
Adam23	1366.28	1.21099	0.309655	3.91078	9.19968e-05	0.00307344
Bpifa2	933.115	1.384	0.353997	3.90964	9.24349e-05	0.00308072
Lrat	715.742	-0.883322	0.226228	-3.90457	9.43928e-05	0.00313851
Rps3a	7716.16	0.592094	0.151865	3.89881	9.66675e-05	0.0031914
Podn	10459.7	1.22513	0.314196	3.89926	9.64863e-05	0.0031914
Mmp9	2209.38	1.17276	0.300753	3.89939	9.64341e-05	0.0031914
Aspn	3550.01	-0.999739	0.256806	-3.89298	9.90196e-05	0.00326136
AI607873	1557.23	1.30224	0.334909	3.88833	0.000100937	0.00330894
Rps2	9784.71	0.732905	0.188488	3.88834	0.000100934	0.00330894
Ngb	82.2883	-1.22711	0.315909	-3.88438	0.000102592	0.00335532
Slc15a3	318.332	1.11166	0.286402	3.88149	0.00010382	0.00337971
Serpinb9b	70.5826	1.30089	0.335134	3.88171	0.000103727	0.00337971
Pkdcc	456.427	0.841805	0.216975	3.87974	0.000104568	0.00339617
6430548M08Rik	636.313	1.03807	0.267832	3.87583	0.000106262	0.0034432
Apod	5602.97	0.75447	0.194815	3.87275	0.000107616	0.00347901
Rhog	1928.43	0.759228	0.196073	3.87217	0.000107872	0.00347925
Tcf7	320.39	-1.10796	0.286297	-3.86996	0.000108855	0.00350287
Stbd1	1328.54	-0.650431	0.168348	-3.8636	0.000111728	0.00357887
Tpd52	1881.61	0.735329	0.19032	3.86365	0.000111704	0.00357887
Mxra8	34702.7	-0.702553	0.182004	-3.86009	0.000113347	0.00362246
Lama4	9791.96	-0.770172	0.199594	-3.8587	0.000113994	0.00363481
Cyb5	9159.5	0.690461	0.179203	3.85296	0.000116699	0.00371261
Pcmtd2	1393.72	-0.705345	0.183203	-3.85007	0.000118086	0.00374086
Klf15	5048.79	-0.570545	0.148194	-3.84999	0.000118121	0.00374086
Apbb1ip	755.435	0.953256	0.247871	3.84577	0.000120176	0.00379733
Abcd2	1241.25	-0.81557	0.212339	-3.84089	0.000122589	0.00386485
Taldo1	3770.04	0.708988	0.184675	3.83911	0.000123479	0.00388418
Tmem117	86.3387	-1.39532	0.363731	-3.83612	0.000124992	0.00390543
Hk2	1360.75	0.86642	0.225837	3.83649	0.000124807	0.00390543
Ccl2	4282.16	0.964176	0.251277	3.83711	0.000124491	0.00390543
Glt25d2	165.237	-1.17771	0.307444	-3.83064	0.000127808	0.00397569
Ptprc	908.574	1.26032	0.329005	3.83071	0.000127776	0.00397569
Prr13	4544.89	0.849201	0.221823	3.82828	0.000129039	0.00400508
Nme2	4637.07	0.64023	0.167282	3.82724	0.000129586	0.00401316
Dusp2	419.88	1.34367	0.351273	3.82513	0.000130701	0.00403875
BC013712	431.297	1.18239	0.309227	3.82372	0.000131455	0.00405311
Slc27a6	411.187	-0.978782	0.256221	-3.82007	0.000133415	0.00410449
Cd37	194.229	1.22384	0.321227	3.8099	0.00013902	0.00426756
Plxnd1	1037.53	-0.679562	0.178468	-3.80776	0.000140234	0.00429539
Col23a1	6532.57	-0.833564	0.218954	-3.80702	0.00014065	0.00429873
Fat3	285.709	-1.03095	0.271251	-3.80073	0.000144268	0.00439972
Cpne8	2765.72	0.702877	0.185156	3.79614	0.000146967	0.00447227
Arhgap36	115.849	1.24107	0.326997	3.79535	0.000147437	0.00447685
Ier3	13128.4	0.647123	0.170636	3.79242	0.000149187	0.00452018
Adamts17	1003.41	-0.765281	0.202034	-3.78789	0.000151933	0.00459343
Fmnl2	768.946	0.782325	0.206639	3.78595	0.000153123	0.00460949
Bst2	2782.06	0.665436	0.175742	3.78643	0.000152827	0.00460949
Lars2	59923.1	-0.942942	0.249398	-3.78087	0.000156279	0.0046944
Bach1	653.786	0.63983	0.169311	3.77903	0.000157439	0.00471912
Acadsb	4657.2	-0.779873	0.206407	-3.77832	0.000157891	0.00472256
D0H4S114	3965.1	-0.883678	0.234031	-3.7759	0.000159434	0.00475853
Pcdhgb7	237.421	-1.07363	0.284442	-3.77451	0.000160319	0.00476465
Sat1	14653.2	0.699574	0.185335	3.77464	0.000160237	0.00476465
Clip2	320.538	-0.808205	0.214471	-3.76837	0.000164318	0.00486475
Colec11	133.334	1.21037	0.321201	3.76827	0.000164383	0.00486475
Rasgef1b	2999.83	-0.839985	0.223337	-3.76106	0.000169194	0.00498605
Tarm1	63.711	1.41696	0.376723	3.76129	0.000169037	0.00498605
Micall2	439.373	-0.742593	0.197525	-3.7595	0.000170254	0.0050011
Hs3st1	292.28	0.941673	0.250495	3.75926	0.000170419	0.0050011
Tnik	669.444	-0.696794	0.18545	-3.75731	0.00017175	0.00502962
Manf	7118.56	0.52943	0.140939	3.75644	0.000172347	0.00503657
Chrna7	252.01	-1.00633	0.267972	-3.75536	0.000173093	0.00504781
Cdo1	16584.1	-0.897817	0.23928	-3.75216	0.00017532	0.00510213
Cldn2	102.85	1.35822	0.362181	3.75013	0.000176744	0.0051329
Sdpr	3171.34	-0.581087	0.154977	-3.7495	0.000177186	0.0051351
Prkcq	52.1564	-1.43696	0.383974	-3.74234	0.000182315	0.00527281
Gab1	2052.74	-0.833942	0.22308	-3.73831	0.000185264	0.00534102
Adcy8	62.9057	-1.2863	0.344108	-3.73807	0.000185436	0.00534102
Cnst	1257.8	-1.01236	0.270865	-3.73753	0.000185839	0.00534164
Srpx2	1521.73	-0.735537	0.196888	-3.73581	0.000187113	0.005367
Lipe	1028.88	-0.731021	0.195706	-3.7353	0.000187489	0.005367
Hip1	1248.07	-0.680965	0.182513	-3.73105	0.000190682	0.00544729
Mmp10	260.982	1.17456	0.314986	3.72894	0.000192287	0.00548195
Il10ra	266.944	1.28212	0.343884	3.72835	0.000192737	0.00548361
Slc16a9	4278.78	-0.847782	0.227545	-3.72578	0.000194713	0.00552858
Hcn1	304.921	-0.936709	0.251495	-3.72457	0.000195647	0.00554387
Atp6v1e1	3472.41	0.626929	0.168703	3.71617	0.000202262	0.00571973
Gm11428	619.581	1.38238	0.372127	3.71481	0.000203356	0.00573906
Mefv	144.367	1.45093	0.390885	3.71191	0.000205699	0.0057935
Fads3	5874.45	-0.598109	0.16121	-3.71014	0.000207147	0.00582258
Frem1	636.799	-0.706009	0.190351	-3.70899	0.000208088	0.00582563
Smpdl3a	1915.6	0.837006	0.225642	3.70945	0.000207712	0.00582563
Isoc1	2627.76	-0.571295	0.154184	-3.70528	0.000211155	0.00589969
Mfhas1	2537.64	-0.614392	0.165895	-3.7035	0.000212649	0.00590604
Gsr	2642.65	0.762902	0.206023	3.70299	0.00021307	0.00590604
Tmod2	522.735	0.762981	0.206042	3.70304	0.000213034	0.00590604
Fcgrt	9202.12	0.540115	0.14583	3.70373	0.000212456	0.00590604
Ivd	2454.63	-0.621809	0.168004	-3.70116	0.000214617	0.00593716
Ptprs	6786.8	-0.858507	0.23232	-3.69537	0.000219569	0.00606219
Gpr35	166.939	1.36104	0.3685	3.69346	0.000221219	0.00609572
Dmd	1584.5	-0.7467	0.202347	-3.6902	0.000224077	0.006159
Sepx1	817.05	0.912629	0.247336	3.68984	0.000224396	0.006159
Cd9	8285.91	0.683384	0.18525	3.68898	0.000225151	0.00616765
Mylk	8083.92	-0.620153	0.168283	-3.68517	0.000228549	0.0062485
Trem3	230.448	1.35961	0.369766	3.67695	0.000236044	0.00644082
Pira2	32.6945	1.43461	0.390381	3.67488	0.000237959	0.00646786
Fam150b	179.48	1.37806	0.374977	3.67506	0.000237797	0.00646786
Glb1l2	1147.88	-0.612158	0.166619	-3.67399	0.000238793	0.00647796
Ugt1a7c	719.042	1.34996	0.367539	3.67296	0.000239754	0.00649145
Trpc6	105.966	-1.18388	0.322439	-3.67163	0.00024101	0.00651284
Lgr5	109.441	-1.30351	0.355265	-3.66913	0.000243377	0.00656415
1810033B17Rik	722.558	1.32001	0.360192	3.66474	0.000247593	0.00665223
Alox5ap	683.52	1.29234	0.352639	3.66477	0.000247557	0.00665223
Pltp	11426.6	0.519701	0.142171	3.65546	0.000256719	0.00688419
Tmem204	6817.48	-0.675407	0.185021	-3.65044	0.00026179	0.00697131
Sfpi1	695.761	1.33205	0.364917	3.65028	0.000261959	0.00697131
Glipr1	244.254	1.31774	0.360985	3.6504	0.000261833	0.00697131
Serpinb1a	876.335	1.04074	0.285017	3.65151	0.000260703	0.00697131
Otud1	1126.08	-0.6536	0.179089	-3.64959	0.000262662	0.00697674
Fbn2	135.639	-1.34996	0.370019	-3.64834	0.000263939	0.00699739
Ccrn4l	931.246	0.825166	0.226378	3.64508	0.000267304	0.00707319
Rac2	1428.74	1.25017	0.343093	3.64382	0.000268623	0.00709468
Anxa3	2069.93	0.680665	0.186975	3.64041	0.000272204	0.00717573
Crim1	1988.47	-0.674795	0.185396	-3.63974	0.00027291	0.00718083
6430527G18Rik	3336	-0.596602	0.164116	-3.63524	0.000277717	0.00729359
Aldh1a2	2303.7	1.31506	0.361963	3.63314	0.000279992	0.00733956
Lbp	4009.9	0.946027	0.260641	3.62961	0.000283848	0.00742673
Ehd3	1057.54	-0.881721	0.243175	-3.62587	0.000287993	0.00752114
Cybrd1	101.849	-1.21871	0.336161	-3.62538	0.000288537	0.0075213
S1pr3	9003.47	-0.88159	0.243362	-3.62255	0.000291716	0.00758761
Pcnx	1270.89	-0.632243	0.174549	-3.62215	0.000292165	0.00758761
Tubb4a	2108.02	-1.00105	0.276534	-3.62	0.000294598	0.00763664
Ptx3	10033.3	1.43336	0.396012	3.61949	0.000295183	0.00763765
Jub	290.04	-0.77238	0.213434	-3.61883	0.00029594	0.00764311
Map4k3	3962.88	-0.705011	0.194942	-3.61651	0.000298598	0.00768341
Snx20	200.605	1.38286	0.382358	3.61666	0.000298433	0.00768341
Ccdc88b	250.1	1.37293	0.379719	3.61565	0.000299592	0.00769485
Lamb1	13871.4	-0.794808	0.219875	-3.61483	0.000300549	0.00770529
Rpl32	4629.12	0.660389	0.182817	3.6123	0.000303498	0.00776668
Plod2	2793.91	-0.606557	0.167965	-3.61121	0.000304776	0.00778514
F10	251.743	1.42693	0.39521	3.61056	0.000305541	0.00779047
Cd52	890.362	1.34004	0.371236	3.60968	0.000306572	0.00780252
Ebf1	494.46	1.05994	0.293743	3.60839	0.000308099	0.00782718
Ptprk	1922.39	-0.614195	0.170278	-3.607	0.000309756	0.00785501
Tecrl	222.634	-1.07202	0.298096	-3.59623	0.000322864	0.0081726
Pdgfra	33323.1	-0.891583	0.248145	-3.59299	0.000326908	0.00826002
C1qtnf3	1280.3	-0.684002	0.190397	-3.5925	0.000327524	0.00826065
Arc	687.872	0.856693	0.238498	3.59203	0.000328113	0.00826065
Ptk2b	539.344	1.04946	0.292286	3.59052	0.000330017	0.00829367
Npdc1	3811.08	0.63277	0.176358	3.58798	0.000333246	0.00835982
Fam46c	1068.49	1.12534	0.313807	3.58608	0.000335689	0.00840604
Ifi205	5574.92	1.21896	0.340095	3.58419	0.000338129	0.00845202
Eef1g	3895.58	0.579524	0.161817	3.58135	0.000341823	0.00852912
Bmper	4451.02	-0.910562	0.254301	-3.58065	0.000342738	0.00853674
Peli2	2071.96	-0.552343	0.154299	-3.57969	0.000344004	0.00854246
Tmem150a	1595.67	0.602552	0.168332	3.57955	0.000344188	0.00854246
Upp1	97.4302	1.09209	0.30539	3.57605	0.000348823	0.00864216
Kcna2	546.456	-0.833837	0.233412	-3.57239	0.000353742	0.00874855
Tmtc1	2785.7	-0.690048	0.193216	-3.57139	0.000355092	0.00876644
Il6ra	3195.33	-0.69571	0.194875	-3.57002	0.000356948	0.00879677
Eml4	1181.12	-0.627841	0.176372	-3.55976	0.000371196	0.00911578
Klra2	49.1779	1.27934	0.359374	3.5599	0.000370996	0.00911578
Mrc2	9119.41	-0.819824	0.230449	-3.5575	0.000374398	0.00917834
Rapgef5	1858.59	-0.988224	0.277968	-3.55517	0.000377735	0.00924395
Mapk13	300.08	1.14249	0.32171	3.55131	0.000383315	0.00936412
Ephb2	294.276	1.04821	0.295232	3.55046	0.000384555	0.00937806
Adamtsl2	11445.2	-0.68099	0.191899	-3.54869	0.000387155	0.00942504
Prdx5	4750.85	0.747073	0.210896	3.54238	0.000396539	0.00963673
Cpe	1215.23	0.664729	0.187705	3.54135	0.000398087	0.00965757
Zfp185	333.408	-0.883153	0.249434	-3.54062	0.000399189	0.00966756
Stx11	2037.68	0.638268	0.180349	3.53908	0.000401532	0.0097075
2310001H17Rik	144.903	1.05714	0.29902	3.53535	0.000407229	0.00982826
Fat4	376.616	-0.718211	0.203184	-3.53478	0.000408111	0.00983259
Txn1	5508.29	0.741196	0.209722	3.53418	0.000409049	0.00983825
Cbx2	163.869	-0.977986	0.27679	-3.53331	0.000410383	0.00985131
Bbip1	371.2	0.673385	0.190603	3.53292	0.000410999	0.00985131
H2-D1	41561.8	0.560107	0.15895	3.5238	0.00042541	0.0101793
Ltb	68.8652	1.37857	0.391358	3.52253	0.000427453	0.0102107
Cd300a	257.537	1.18451	0.33651	3.52	0.000431543	0.0102734
Rab32	760.09	0.59933	0.170259	3.5201	0.000431378	0.0102734
Fes	239.104	1.03213	0.29334	3.51855	0.000433916	0.0103123
Npr3	751.311	-0.747943	0.212715	-3.51618	0.000437809	0.0103872
Rpl22l1	989.705	0.826936	0.235212	3.5157	0.00043859	0.0103881
Tmem47	1984.66	-0.656303	0.186735	-3.51462	0.000440389	0.0104131
Ebi3	102.723	1.36796	0.390001	3.50757	0.000452219	0.0106568
Selplg	745.274	1.20243	0.342771	3.50798	0.000451528	0.0106568
Ttc39b	1041.29	-0.680928	0.194251	-3.5054	0.000455928	0.0107262
Mkx	156.053	-1.08905	0.310731	-3.50481	0.000456934	0.0107318
Scara3	4536.22	1.12178	0.320128	3.50417	0.000458041	0.0107398
Dnahc1	212.521	1.02177	0.29163	3.50364	0.000458949	0.0107431
Tbx3	1332.41	-0.65602	0.187272	-3.50303	0.000459995	0.0107496
E330016A19Rik	180.783	0.8547	0.244205	3.49993	0.000465375	0.0108391
Lsp1	2767.17	0.731182	0.208912	3.49995	0.000465337	0.0108391
Rexo2	2328.33	0.569851	0.162896	3.49825	0.000468323	0.0108897
Lysmd2	844.924	0.646495	0.184857	3.49728	0.000470034	0.0109113
Cmtm3	2948.26	0.555473	0.158889	3.49598	0.000472321	0.0109463
Ifi204	770.919	1.16421	0.333157	3.49447	0.000475001	0.0109902
Fhod3	58.1197	-1.24902	0.35782	-3.49063	0.000481878	0.0111309
Gpatch4	374.166	0.832264	0.238471	3.49001	0.000483009	0.0111386
S100a11	18908.1	0.818733	0.234738	3.48786	0.000486912	0.0111918
Mfap5	15219.8	0.572397	0.1641	3.4881	0.000486465	0.0111918
Gm11744	130.822	1.11805	0.320912	3.48397	0.000494036	0.0113369
Fcgr3	656.013	1.22884	0.353193	3.47924	0.000502845	0.0115202
Galnt4	854.201	-0.781875	0.224808	-3.47796	0.000505244	0.0115562
Inpp5a	2806.2	-0.589553	0.16954	-3.47737	0.000506362	0.0115629
Sh2b2	734.917	0.658352	0.189378	3.47639	0.00050821	0.0115862
Samd3	21.7814	-1.36241	0.392207	-3.47372	0.000513301	0.0116832
Adh7	955.713	-0.926048	0.266658	-3.47279	0.000515087	0.0117048
Anxa1	27686.1	0.436375	0.125688	3.47189	0.000516809	0.011725
Enpp2	6519	-0.75606	0.21785	-3.47056	0.00051938	0.0117642
Itgb2l	404.561	1.29228	0.372496	3.46923	0.000521949	0.0118033
Nlrp12	32.7509	1.27305	0.367224	3.46668	0.000526919	0.0118773
Hmha1	689.737	0.854782	0.246548	3.467	0.000526302	0.0118773
Rasgrp4	193.026	0.863959	0.249329	3.46514	0.000529954	0.0119265
Ripk3	288.483	0.928766	0.268089	3.46439	0.00053144	0.0119408
Adam12	302.688	0.778342	0.224947	3.46011	0.000539951	0.0120932
Hck	342.095	1.21731	0.351791	3.46033	0.000539511	0.0120932
Cdon	384.948	0.919084	0.2657	3.4591	0.000541983	0.0121193
Irak2	857.23	0.680375	0.197015	3.45342	0.000553517	0.0123575
Coro1a	1694.88	1.17458	0.340271	3.45189	0.000556678	0.0124082
Lyplal1	93.7016	0.981883	0.284491	3.45136	0.000557766	0.0124127
Scarf2	17877.1	-0.605851	0.175671	-3.44879	0.000563102	0.0124918
Lrrc25	50.153	1.36344	0.39532	3.44895	0.000562779	0.0124918
Alox5	250.613	1.09999	0.319246	3.44559	0.000569824	0.0126209
Cd82	9389.18	-0.688015	0.199914	-3.44156	0.000578377	0.0127901
Cfb	25827.8	1.08254	0.314882	3.43792	0.000586209	0.0129428
Cd68	620.539	1.22544	0.356976	3.43283	0.000597311	0.0131672
Slc22a3	344.46	-0.86672	0.252694	-3.42992	0.00060375	0.0132834
Rpl31	1875.42	0.848514	0.247409	3.4296	0.000604479	0.0132834
Arg1	53.4046	1.13984	0.332447	3.42864	0.000606612	0.0133093
Pik3r5	403.895	1.10046	0.321021	3.42798	0.000608088	0.0133208
Gba	2271.24	0.632524	0.184722	3.42419	0.000616635	0.013487
5031414D18Rik	81.1661	1.33871	0.391247	3.42166	0.000622397	0.0135918
Cacna1s	62.1782	1.27558	0.373494	3.41527	0.000637188	0.0138931
H2-T23	6226.93	0.526752	0.15427	3.41448	0.000639034	0.0139117
Fscn1	1470.89	0.595685	0.174591	3.4119	0.00064512	0.0140006
Marcksl1	2055.35	1.06923	0.313382	3.41191	0.000645084	0.0140006
Ngp	33975.4	1.21862	0.35771	3.40673	0.000657464	0.0142464
F630028O10Rik	101.32	1.32192	0.388243	3.40489	0.000661918	0.0143207
1110007C09Rik	1146.13	1.01563	0.298341	3.40424	0.000663478	0.0143323
Cdh11	10809.4	-0.816734	0.240156	-3.40085	0.000671772	0.0144892
Slc22a5	2095.09	-0.773127	0.22744	-3.39925	0.000675702	0.0145515
Cyfip2	434.118	1.02648	0.302293	3.39566	0.000684637	0.0147213
Pik3r1	2233.07	-0.653692	0.192585	-3.3943	0.000688046	0.0147719
Tbx2	13590.4	-0.739642	0.217981	-3.39315	0.000690935	0.0148112
Pcsk5	4300.76	-0.605655	0.178557	-3.39193	0.000694016	0.0148545
Sh3rf1	704.902	-0.637233	0.187958	-3.3903	0.000698156	0.0149161
Rplp0	11622.3	0.524566	0.154741	3.38996	0.000699028	0.0149161
Neo1	3862.62	-0.798097	0.235717	-3.38583	0.000709644	0.0151196
Exph5	361.661	-0.889091	0.262684	-3.38464	0.000712728	0.0151563
Dcun1d4	685.534	-0.67141	0.19844	-3.38344	0.000715841	0.0151563
Mapk6	2152.55	0.499708	0.147708	3.38308	0.00071678	0.0151563
Nhp2	1166.38	0.631234	0.18657	3.38336	0.000716038	0.0151563
Cldn10	218.688	0.962558	0.284423	3.38425	0.000713721	0.0151563
Layn	1013.58	0.71975	0.212868	3.38121	0.00072168	0.0152369
Trove2	1536.3	-0.697847	0.206534	-3.37884	0.00072792	0.0153455
Pcdh10	34.396	1.26672	0.375102	3.377	0.000732816	0.0154255
Efemp2	6704.19	0.663589	0.196604	3.37526	0.000737448	0.0154997
Mmp13	371.739	1.21447	0.359879	3.37467	0.000739053	0.0155102
Ly6i	82.6664	1.09251	0.323866	3.37333	0.000742645	0.0155389
Il1rl1	518.289	1.11494	0.330478	3.37373	0.000741575	0.0155389
Plxna2	783.225	-0.753423	0.223438	-3.37195	0.000746376	0.0155937
Nagk	878.484	0.67444	0.200189	3.36902	0.000754369	0.0157372
Gm4902	100.889	0.958227	0.28446	3.36858	0.000755568	0.0157388
Arhgdib	2449.25	1.09865	0.326401	3.36596	0.00076277	0.0158652
Zbtb34	224.058	-0.749878	0.222929	-3.36376	0.00076888	0.0159685
Mat2a	15700.9	-0.672776	0.200393	-3.35728	0.000787122	0.0163232
Mfsd2a	178.111	1.16743	0.347842	3.3562	0.000790221	0.0163632
Sdc3	1391.98	-0.820276	0.244508	-3.3548	0.000794226	0.0163837
Tnc	12873	-0.83137	0.247857	-3.35422	0.000795878	0.0163837
Upk1b	3794.97	-0.904835	0.269796	-3.35378	0.000797155	0.0163837
Ankrd13a	6417.74	-0.710372	0.211814	-3.35376	0.000797219	0.0163837
Dpp7	1569.11	0.704146	0.209979	3.35341	0.000798234	0.0163837
Ube2f	1580.37	0.635344	0.189364	3.35515	0.000793224	0.0163837
Pdcd6	2784.28	0.567366	0.169322	3.35082	0.000805729	0.0165133
Tnfsf9	1315.98	0.793612	0.236975	3.34893	0.000811233	0.0166018
Evi2b	164.603	0.987686	0.295076	3.34722	0.000816261	0.0166803
4931406P16Rik	4113.06	-0.587331	0.175595	-3.3448	0.00082342	0.0167859
Rps7	4466.46	0.670439	0.20045	3.34466	0.000823826	0.0167859
P2rx5	188.503	-0.862119	0.25782	-3.34388	0.000826165	0.0168091
Wfdc1	588.508	0.893519	0.267909	3.33516	0.000852517	0.017295
Nfasc	409.491	1.21721	0.364931	3.33546	0.000851577	0.017295
Rps12	2386.58	0.810768	0.243131	3.33469	0.000853942	0.0172988
Nfe2	229.634	1.10778	0.332314	3.33354	0.000857473	0.0173202
Fnip2	316.26	0.786329	0.235867	3.33379	0.000856718	0.0173202
Lipg	3405.24	-0.879639	0.264092	-3.33081	0.000865947	0.017441
Sh3bgrl3	2550.06	0.756759	0.227198	3.33084	0.000865847	0.017441
Epb4.1l5	484.384	-0.712058	0.21391	-3.32877	0.000872297	0.0175282
Arhgap25	122.191	1.00764	0.30272	3.32862	0.000872776	0.0175282
Myo1f	562.576	1.20172	0.361122	3.32774	0.000875534	0.0175584
Mrpl33	2312.07	0.730322	0.219494	3.3273	0.000876934	0.0175613
Moxd1	21.5914	-1.31659	0.395785	-3.32653	0.00087936	0.0175847
Fth1	202915	0.637908	0.191961	3.32311	0.000890208	0.0177762
S100a10	6262.87	0.685449	0.206514	3.31914	0.000902952	0.018005
Tspan11	4034.53	0.804537	0.242504	3.31763	0.000907854	0.018077
Phlda1	12570.3	0.677382	0.204242	3.31656	0.000911322	0.0181203
Npm1	3741.57	0.455802	0.137517	3.31452	0.000918003	0.0182014
Adamtsl1	1732.99	1.02786	0.310082	3.3148	0.000917095	0.0182014
Gbe1	1336.14	-0.883293	0.26658	-3.31343	0.000921603	0.0182339
Orm1	116.869	1.16574	0.351845	3.31323	0.000922247	0.0182339
Ptpru	784.065	-0.556648	0.168073	-3.31195	0.000926467	0.0182915
Cyp2f2	3079.88	1.19246	0.360256	3.31002	0.000932888	0.0183924
Rps24	2451.13	0.769131	0.232763	3.30435	0.000951964	0.018742
Gpr141	141.215	1.28406	0.388884	3.30191	0.000960286	0.0188793
B230120H23Rik	2097.21	-0.492107	0.14916	-3.29918	0.000969678	0.018984
Gnb2l1	4512.15	0.639813	0.193925	3.29927	0.000969361	0.018984
Sla	427.094	1.01589	0.307894	3.29946	0.000968698	0.018984
Krt5	25.4139	-1.26791	0.38442	-3.29826	0.000972874	0.01902
Ifitm6	859.953	1.14975	0.348956	3.29483	0.000984827	0.0192
Rnase4	19376.4	0.699208	0.21219	3.2952	0.000983506	0.0192
E130203B14Rik	4210.65	-0.650658	0.197598	-3.29284	0.0009918	0.0192403
Rnf165	95.4766	1.02152	0.310277	3.29229	0.000993765	0.0192403
Il18bp	341.919	0.803582	0.244071	3.29242	0.000993302	0.0192403
Rps20	3001.21	0.763615	0.231928	3.29246	0.000993157	0.0192403
Rrad	531.731	0.62548	0.189939	3.29306	0.000991047	0.0192403
Naglu	2492.98	0.744583	0.22631	3.2901	0.00100151	0.0193635
Hn1	1576.89	0.577064	0.175516	3.28781	0.00100971	0.019495
Rcor1	1212.73	-0.626796	0.190722	-3.28644	0.00101462	0.0195629
Mbd5	291.511	-0.817134	0.24874	-3.28509	0.00101949	0.0196233
Itgb5	10521.6	-0.486792	0.148195	-3.2848	0.00102055	0.0196233
Dusp6	3630.88	-0.580738	0.176914	-3.2826	0.00102853	0.0197495
Nck2	875.234	-0.67252	0.205136	-3.27841	0.00104393	0.0199904
1110008P14Rik	540.498	0.663885	0.2025	3.27844	0.00104381	0.0199904
Efnb1	2275.07	-0.609285	0.185954	-3.27654	0.00105087	0.0200956
Dusp5	756.123	0.602474	0.18411	3.27235	0.00106656	0.0203679
Itpkc	3546.03	0.715526	0.21871	3.27157	0.00106951	0.0203964
Calml4	411.102	1.11118	0.339802	3.27008	0.00107516	0.0204763
Gprc6a	63.9982	-1.27201	0.389071	-3.26935	0.00107794	0.0205013
Gng2	530.081	-0.76037	0.232654	-3.26825	0.00108216	0.0205536
Pde5a	723.085	-0.714156	0.218725	-3.26508	0.00109431	0.0207564
Slc19a2	751.249	-0.59388	0.181971	-3.2636	0.00110007	0.0208189
Gxylt2	669.425	1.01317	0.310457	3.26347	0.00110059	0.0208189
Ifi27l2a	3998.72	0.757494	0.23229	3.26098	0.00111026	0.0209736
Cacng5	24.6502	-1.28018	0.392649	-3.26036	0.00111271	0.0209916
Rps18	4471.74	0.684735	0.210053	3.25983	0.0011148	0.0210027
Cd274	678.743	0.869168	0.266753	3.25833	0.00112072	0.0210857
Gpc1	3806.87	-0.754158	0.231522	-3.25739	0.00112441	0.0211193
Usp6nl	686.041	-0.871784	0.267655	-3.25711	0.00112552	0.0211193
Macf1	16950.6	-0.757502	0.232648	-3.256	0.00112996	0.0211742
Acvr2a	1190.78	-0.739128	0.227062	-3.25518	0.00113322	0.021207
Cstb	5210.01	0.758786	0.233135	3.25471	0.00113508	0.0212134
Bche	673.792	-0.926434	0.284999	-3.25066	0.00115136	0.021489
Col8a1	1201.39	-0.885824	0.272621	-3.24929	0.00115695	0.0215645
Myo10	1470.5	-0.591456	0.182115	-3.2477	0.00116342	0.0216564
Arhgef17	1901.86	-0.57928	0.178684	-3.24193	0.00118724	0.0220703
Tcf12	2127.52	-0.522629	0.161265	-3.24081	0.00119191	0.0220986
Sparc	191905	0.653761	0.201715	3.24102	0.00119101	0.0220986
Hcls1	352.003	1.10496	0.341139	3.23903	0.00119938	0.0222075
Itgb1bp1	731.668	0.585317	0.180805	3.23727	0.00120677	0.0222855
Socs1	1376.94	0.682744	0.210888	3.23748	0.00120592	0.0222855
Rab31	2601.13	-0.514702	0.159076	-3.23557	0.00121402	0.0223894
Ggt5	160.368	1.11024	0.343175	3.23519	0.0012156	0.0223894
Hsf4	146.747	-0.929102	0.287236	-3.23463	0.001218	0.0223932
2900056M20Rik	256.515	-0.753644	0.233009	-3.2344	0.001219	0.0223932
Ndrg4	942.61	0.753212	0.232956	3.23328	0.00122378	0.0224514
Palm2	286.663	-0.657032	0.203267	-3.23237	0.00122769	0.0224937
Rpl12	2477.84	0.776531	0.240275	3.23184	0.00122997	0.0225061
Rplp1	4804.77	0.692383	0.214415	3.22917	0.00124152	0.0226878
Kng2	40.4387	1.24553	0.385954	3.22716	0.00125027	0.0228179
Bcl2a1b	175.331	1.20961	0.375078	3.22496	0.00125989	0.0229635
Tbc1d2	144.235	0.94983	0.294681	3.22324	0.00126748	0.0230717
Grem2	1022.06	0.919321	0.285424	3.2209	0.00127791	0.0232314
P2ry14	425.956	-0.948183	0.294659	-3.2179	0.00129132	0.0234448
Rpl5	4759.82	0.611986	0.190233	3.21704	0.0012952	0.0234847
Rpl3	7374.69	0.47951	0.149121	3.21559	0.00130178	0.0235127
Igsf6	298.307	1.22438	0.380729	3.21587	0.00130048	0.0235127
Slc9a3r1	1441.94	0.858066	0.266818	3.21592	0.00130029	0.0235127
Arhgap9	186.814	1.0936	0.340192	3.21465	0.00130605	0.0235594
Spry4	2696.81	-0.691717	0.215248	-3.21359	0.00131088	0.0235794
Lrrn3	191.997	-0.979916	0.304957	-3.2133	0.00131221	0.0235794
Eif5a	18180.1	0.472151	0.146916	3.21374	0.00131017	0.0235794
Gm13749	57.4296	1.13324	0.353005	3.21027	0.00132608	0.0237981
Rpsa	6931.34	0.626194	0.195118	3.20931	0.00133056	0.0238478
Cacna1d	1394.16	-0.725878	0.226233	-3.20854	0.00133409	0.0238805
Arrdc3	10953.2	-0.857205	0.2673	-3.2069	0.00134175	0.023987
Gsg1l	97.5032	-1.09622	0.34207	-3.20466	0.00135221	0.0240817
Myc	6592.47	0.706555	0.220471	3.20476	0.00135177	0.0240817
Fam46b	348.356	0.886673	0.276668	3.20482	0.00135145	0.0240817
Rap2a	3360.94	-0.557382	0.173988	-3.20357	0.00135737	0.024143
Nop58	2363.48	0.585119	0.182681	3.20296	0.00136023	0.0241631
Cxcl13	5401.46	1.25216	0.391576	3.19774	0.00138507	0.0245732
4930414L22Rik	504.156	-0.671768	0.210127	-3.19696	0.00138885	0.024609
Prkca	2673.93	-0.574699	0.179897	-3.19459	0.00140029	0.0247804
Kif1b	2190.74	-0.581962	0.182296	-3.19239	0.00141099	0.0249382
Rps13	3224.39	0.646551	0.202648	3.19052	0.00142018	0.0250689
Zfp871	1853.52	-0.546961	0.171566	-3.18804	0.00143239	0.0252527
Slc2a13	553.886	-0.578156	0.181411	-3.18699	0.00143761	0.0253128
Bmp1	6278.59	0.644657	0.202386	3.18529	0.0014461	0.0254302
Jrkl	156.265	-0.870489	0.27355	-3.18219	0.00146165	0.0256453
Zfp592	1883.15	-0.527386	0.165746	-3.18189	0.00146318	0.0256453
Chn1	669.782	-0.578898	0.181942	-3.18176	0.00146382	0.0256453
Grina	8864.6	0.65336	0.205371	3.18136	0.00146586	0.0256489
Psmb8	1559.8	0.605039	0.190274	3.17984	0.00147359	0.0257198
Acap1	232.824	1.18532	0.37274	3.18003	0.00147262	0.0257198
Glb1	1371.57	0.757663	0.238363	3.17861	0.00147983	0.0257646
Ptpn6	485.27	1.11801	0.351706	3.17882	0.00147877	0.0257646
Crispld1	248.135	-0.744821	0.234411	-3.17742	0.00148594	0.0258387
Gulp1	2208.37	-0.677985	0.213529	-3.17514	0.00149763	0.0260072
Rpl18a	9618.35	0.568782	0.179155	3.17481	0.00149934	0.0260072
Hk3	459.201	1.23858	0.390519	3.17162	0.00151593	0.0262623
Irf7	2191.14	0.462772	0.14593	3.17118	0.00151819	0.0262691
Fhl1	50112.3	-0.669639	0.211196	-3.17071	0.00152068	0.0262797
9130008F23Rik	256.026	0.887048	0.279822	3.17004	0.00152417	0.0263074
AA467197	278.79	1.2145	0.383164	3.16965	0.00152621	0.0263102
Bace2	3692.49	0.884797	0.279265	3.1683	0.00153332	0.0264003
Aqp9	44.3646	1.24775	0.393979	3.16706	0.00153989	0.0264808
Cttnbp2nl	1725.08	-0.745912	0.235563	-3.16651	0.00154279	0.026498
Prr5l	624.54	-0.839036	0.265056	-3.16551	0.00154811	0.0265545
Fgf10	1951.36	-0.753433	0.238038	-3.16518	0.00154987	0.0265545
Cpxm1	22043	0.936927	0.296077	3.16448	0.00155363	0.0265864
Pcdhgb4	106.877	-1.10092	0.348094	-3.1627	0.00156313	0.0267164
Negr1	317.909	-0.87047	0.275424	-3.16047	0.00157514	0.0268888
Calcrl	337.943	-0.930174	0.294436	-3.15917	0.00158219	0.0269762
Arhgef37	73.4421	-1.14889	0.364158	-3.15492	0.00160543	0.027306
Tpt1	12989.6	0.703064	0.222846	3.15493	0.00160539	0.027306
Bcl2l1	5638.91	-0.614576	0.194891	-3.15344	0.0016136	0.0274116
Rpl35	5064.34	0.682468	0.216552	3.15152	0.00162424	0.0275589
Fmnl3	919.783	-0.814916	0.258633	-3.15086	0.00162791	0.0275877
Gdf10	4730.67	0.886813	0.281507	3.15023	0.00163144	0.0276141
Phex	581.193	-0.727778	0.231082	-3.14943	0.00163589	0.0276481
9830001H06Rik	1314.24	-0.631258	0.200519	-3.14812	0.00164325	0.0276481
Fgd3	42.2393	1.21656	0.386443	3.14811	0.00164332	0.0276481
S100a13	1324.57	0.717991	0.228043	3.14848	0.0016412	0.0276481
Rps25	6341.98	0.636205	0.20204	3.14891	0.00163879	0.0276481
Dio2	1127.73	0.709701	0.225473	3.14761	0.00164613	0.027662
Ctsh	5452.7	1.0368	0.329593	3.14571	0.00165686	0.027809
Casp2	624.838	-0.695695	0.221309	-3.14355	0.00166915	0.0279241
Ndufa1	1832.39	0.706871	0.224871	3.14345	0.0016697	0.0279241
Lst1	91.8428	1.17622	0.374158	3.14363	0.00166865	0.0279241
Eno2	451.104	0.690444	0.220028	3.13799	0.00170114	0.028382
Ncf4	412.457	1.20847	0.385108	3.13801	0.00170099	0.028382
Fgfr4	1427.06	-0.918317	0.292763	-3.13672	0.00170849	0.0284707
Cdr2l	1944.74	0.827445	0.263859	3.13594	0.00171307	0.0285131
Pilrb2	68.1838	1.07435	0.342791	3.13412	0.00172371	0.0286562
Foxf1a	1166.94	-0.524024	0.167342	-3.13146	0.00173939	0.0287143
Rpl37a	7275.36	0.649338	0.207361	3.13144	0.00173951	0.0287143
Rps6	7715.98	0.606036	0.193524	3.13158	0.00173871	0.0287143
Panx1	605.171	0.643009	0.205284	3.13229	0.00173448	0.0287143
Vit	627.999	1.11279	0.35525	3.13241	0.0017338	0.0287143
AB124611	138.309	1.2145	0.387645	3.13302	0.00173018	0.0287143
Lcp1	3329.77	0.872074	0.278669	3.12943	0.00175148	0.0288777
6720401G13Rik	1195.82	-0.528552	0.168936	-3.1287	0.0017558	0.028915
Trim16	420.314	-0.567802	0.181564	-3.12728	0.00176433	0.0290213
Osr1	5126.91	0.842435	0.269452	3.12647	0.00176917	0.0290667
Fam13c	256.219	-0.730491	0.233778	-3.12472	0.00177974	0.0291925
Ccdc48	531.873	-0.571934	0.183047	-3.12451	0.00178099	0.0291925
Rps8	4050.06	0.775206	0.248229	3.12295	0.0017905	0.0293139
Atg14	516.791	-0.594313	0.190512	-3.11955	0.00181127	0.0296193
Mfsd7a	169.998	0.761681	0.244279	3.11808	0.00182032	0.0297326
Peg13	1699.41	-0.782225	0.251001	-3.11642	0.00183059	0.0298523
Wnt2b	118.196	1.08081	0.346835	3.11621	0.00183191	0.0298523
Bcar1	2129.24	-0.453185	0.145582	-3.11292	0.00185247	0.0301522
Gprasp2	141.499	-0.808982	0.259986	-3.11164	0.00186054	0.0302484
Fzd7	1181.81	-0.570135	0.183248	-3.11127	0.00186284	0.0302506
Ezh1	1504.45	-0.577322	0.185615	-3.11032	0.00186886	0.0302934
Slc38a5	2962.42	-0.797371	0.256375	-3.11017	0.0018698	0.0302934
Rpl8	4897.65	0.603893	0.194282	3.10834	0.00188144	0.0304467
Isg20	1411.01	0.556728	0.179337	3.10436	0.00190691	0.0308232
Pappa2	454.168	-1.02999	0.332123	-3.10123	0.00192721	0.0310796
Rab11fip1	679.476	0.733035	0.236361	3.10133	0.00192652	0.0310796
Rps6ka6	76.2314	-1.19452	0.385503	-3.09861	0.00194433	0.0312836
5430421N21Rik	233.217	1.1175	0.360633	3.09871	0.00194368	0.0312836
Zfp715	401.733	-0.739909	0.23888	-3.09741	0.00195219	0.0313379
Rps27a	3816.63	0.619929	0.20013	3.09764	0.00195069	0.0313379
Abcb10	749.298	-0.660148	0.213287	-3.09512	0.00196733	0.0315022
Shisa2	177.324	-1.09974	0.355346	-3.09484	0.00196917	0.0315022
Gnptg	2143.91	0.464991	0.150239	3.09501	0.00196807	0.0315022
Renbp	1020.32	0.58672	0.189703	3.09283	0.00198257	0.0316805
Arhgef2	3072.35	-0.544148	0.176116	-3.08972	0.00200345	0.0319411
Gstm5	1522.36	0.531954	0.172166	3.08978	0.00200306	0.0319411
Btbd3	1227.16	-0.638005	0.206538	-3.08905	0.00200796	0.0319766
Fbxo45	735.755	-0.605005	0.195894	-3.08843	0.00201216	0.0320071
Angpt4	315.374	1.04228	0.337605	3.08726	0.00202009	0.0320968
Ankrd44	1286.28	-0.52949	0.171561	-3.08631	0.00202658	0.0321633
Car2	2862.67	-0.597116	0.193551	-3.08507	0.00203507	0.0322616
Dchs1	772.869	-0.543288	0.176146	-3.08431	0.00204026	0.0322953
Atox1	1950.9	0.720743	0.233698	3.08408	0.00204181	0.0322953
Lepr	2540.22	-0.795162	0.258044	-3.0815	0.00205961	0.032516
Ebf2	177.986	1.10521	0.358674	3.08138	0.00206042	0.032516
Gpr137b-ps	292.022	0.658325	0.213718	3.08035	0.00206755	0.0325552
Chd7	796.895	0.696985	0.226265	3.08039	0.0020673	0.0325552
Ppan	985.883	0.530743	0.172337	3.07969	0.00207217	0.0325913
Tob2	3522.32	-0.467941	0.152098	-3.07657	0.00209396	0.0328971
Notch3	552.825	-0.842774	0.274038	-3.07539	0.00210225	0.0329624
Cks2	376.646	1.01163	0.328952	3.07531	0.00210283	0.0329624
Klhdc4	939.113	0.713239	0.232022	3.07402	0.00211198	0.0330688
Hexa	8139.63	0.710219	0.231092	3.07332	0.00211692	0.0331091
Tmem132c	2766.25	-0.769319	0.250426	-3.07204	0.00212604	0.0332146
Rpl23	3649.05	0.690339	0.224788	3.07107	0.00213293	0.0332851
Tapt1	1694.81	-0.479373	0.15614	-3.07016	0.00213945	0.0333497
Hsd3b7	1454.57	0.514512	0.167648	3.069	0.00214774	0.0334418
Zfp280b	413.368	-0.66792	0.217815	-3.06646	0.00216609	0.03369
Prok2	23.0893	1.20011	0.391466	3.06569	0.00217168	0.0337394
Fam134b	2644.63	-0.805561	0.263026	-3.06266	0.00219376	0.0339692
Siglece	95.5572	1.15626	0.377515	3.06283	0.00219255	0.0339692
Osm	766.458	1.15579	0.377349	3.06293	0.00219182	0.0339692
Kcnj8	2898.18	0.512715	0.167566	3.05977	0.00221506	0.0342612
Bcl3	3242.37	0.519715	0.169967	3.05774	0.00223015	0.0344566
Yod1	427.274	-0.687381	0.224875	-3.05673	0.00223763	0.0345341
Smpdl3b	93.6572	0.939841	0.307563	3.05577	0.00224484	0.0346071
S100a6	9956.02	0.781076	0.255806	3.05339	0.00226271	0.0348443
Chst12	1975.18	0.532801	0.174545	3.05252	0.00226928	0.034907
1810029B16Rik	310.45	0.653881	0.214281	3.05151	0.00227694	0.0349863
Oas2	266.725	0.882474	0.28949	3.04837	0.00230083	0.035276
Gpr133	5243.17	0.991086	0.325104	3.04852	0.00229972	0.035276
Ldlrap1	879.307	-0.595144	0.195266	-3.04786	0.00230477	0.0352978
Rpl9	5220.99	0.645407	0.21186	3.04638	0.00231612	0.0354328
C2	7841.34	1.01916	0.335024	3.04204	0.0023498	0.0359088
Slfn10-ps	47.4572	1.11521	0.366862	3.03987	0.00236679	0.0361291
Gabarap	9087.76	0.488097	0.160599	3.03922	0.00237188	0.0361673
Lcp2	251.821	1.15388	0.379971	3.03674	0.00239149	0.0364266
Frrs1	441.864	0.700535	0.230744	3.03598	0.00239757	0.0364795
Lgi1	26.7125	1.19973	0.395436	3.03395	0.00241372	0.0366456
Acsbg1	77.2885	1.01089	0.333182	3.03405	0.00241291	0.0366456
Kcnk3	400.864	-0.975603	0.321706	-3.03259	0.00242463	0.0366919
Isg15	1483.09	0.649689	0.214215	3.03289	0.00242228	0.0366919
Dgat1	1811.06	0.644381	0.212441	3.03322	0.00241958	0.0366919
Snai2	958.637	-0.672176	0.221885	-3.02939	0.00245048	0.0370031
Ces2g	2509.57	1.05211	0.347283	3.02955	0.00244917	0.0370031
Rpl15	4988.83	0.561147	0.185295	3.02841	0.00245848	0.0370838
Epn2	2886.84	-0.542422	0.179135	-3.028	0.00246177	0.0370935
Rpl6	5002.13	0.675928	0.223378	3.02594	0.00247862	0.0373072
Evi2a	131.895	0.973894	0.321928	3.0252	0.00248472	0.0373589
Cxcr4	130.492	0.979706	0.323901	3.02471	0.00248874	0.0373791
Tnfrsf26	134.095	1.0927	0.361512	3.02258	0.00250629	0.0375621
Bsg	15592.7	0.441548	0.146075	3.02275	0.00250487	0.0375621
Pdk4	4444.09	-0.552462	0.182847	-3.02144	0.00251573	0.0376632
Grlf1	3160.68	-0.651987	0.215822	-3.02095	0.00251985	0.0376847
Smyd2	597.272	0.526758	0.174401	3.02038	0.00252461	0.0377155
Lypd1	25.602	1.19618	0.396178	3.01929	0.00253372	0.0378113
Thap2	396.357	-0.595088	0.197257	-3.01682	0.00255445	0.0380801
4930432K21Rik	58.3707	-1.01029	0.334979	-3.01598	0.00256148	0.0381443
Dtna	1392.63	-0.73361	0.243665	-3.01073	0.00260623	0.0387694
Farp1	2779.59	-0.512039	0.170112	-3.01001	0.00261238	0.0387785
Rpl4	10730.8	0.443244	0.147246	3.01023	0.00261052	0.0387785
Gata5	770.219	-0.55661	0.184976	-3.00909	0.00262027	0.0388544
Rpl27a	2955.91	0.673466	0.223872	3.00826	0.00262745	0.0389196
Pabpc1	4928.8	0.402163	0.133747	3.0069	0.00263924	0.0390529
H2-K1	19780.1	0.475167	0.158087	3.00572	0.00264951	0.0391635
Msra	578.256	0.619105	0.206023	3.00503	0.00265557	0.0392116
Rpl21	4488.16	0.669845	0.223213	3.00093	0.00269156	0.0397012
Rpl13	14805.7	0.593994	0.197982	3.00025	0.00269758	0.0397482
Trnp1	118.512	0.901023	0.30041	2.99931	0.00270589	0.0398286
Scgb1a1	28373.5	1.18837	0.396326	2.99846	0.0027135	0.0398987
Dok3	283.644	1.12872	0.376599	2.99715	0.00272514	0.0399859
Oas3	125.45	0.887601	0.29612	2.99744	0.00272256	0.0399859
Aebp1	31248.8	0.833602	0.278321	2.99511	0.00274349	0.0402129
Traf1	311.377	0.937332	0.313008	2.9946	0.00274809	0.0402382
Pbk	105.096	0.928456	0.310218	2.99291	0.0027633	0.0404187
Tex15	90.9864	-0.894751	0.299085	-2.99163	0.00277491	0.0405462
Rpl11	3240.82	0.709924	0.237371	2.99077	0.00278271	0.0406178
Rps29	4245.14	0.683701	0.228656	2.99008	0.00278904	0.0406677
Trex1	1318.02	0.57614	0.192835	2.98773	0.00281055	0.0409387
Chst8	265.417	-0.990895	0.331753	-2.98684	0.00281873	0.0410151
Kcnq5	35.6739	-1.1013	0.368885	-2.98549	0.00283125	0.0411546
Crebzf	1186.02	-0.499885	0.167488	-2.9846	0.00283947	0.0412312
Il12b	30.0276	-1.15116	0.385745	-2.98424	0.00284285	0.0412375
Cd248	5876.65	0.811806	0.272063	2.98389	0.00284605	0.0412412
9830107B12Rik	76.1666	1.09789	0.36809	2.98265	0.00285761	0.0413659
Rassf2	800.725	0.952357	0.319342	2.98225	0.00286141	0.0413781
Mt1	180519	0.644935	0.216314	2.98147	0.00286865	0.0414401
Prkcdbp	4990.02	0.581249	0.195434	2.97414	0.00293809	0.0423121
Scn1b	1312.41	0.483626	0.162606	2.97422	0.00293734	0.0423121
Cadm3	80.0494	1.08848	0.365963	2.9743	0.00293659	0.0423121
2310079F23Rik	120.559	-0.838302	0.281958	-2.97314	0.00294767	0.0424065
Lef1	49.0113	-1.00023	0.336699	-2.97071	0.00297112	0.0427
Vldlr	3067.04	-0.588133	0.198246	-2.96668	0.00301036	0.0432196
Sh3bp4	499.276	-0.669515	0.22572	-2.96613	0.00301576	0.0432526
Smcr8	547.321	-0.54134	0.182534	-2.96569	0.00302006	0.04327
Lfng	149.185	1.05635	0.356425	2.96375	0.00303918	0.0434995
1700001L05Rik	229.812	-0.681507	0.230046	-2.96249	0.00305166	0.0436335
AI413582	349.472	0.819198	0.276842	2.95908	0.00308556	0.0440731
H2afy2	691.108	-0.520308	0.175969	-2.95681	0.00310836	0.0442586
Vcl	9323.39	-0.68263	0.230889	-2.95653	0.00311119	0.0442586
Ube2c	168.096	0.815846	0.275922	2.9568	0.00310848	0.0442586
Rpl23a	4960.73	0.589688	0.199392	2.95743	0.00310212	0.0442586
Sgip1	151.847	-0.899724	0.304581	-2.95398	0.00313709	0.0445534
Pdia5	591.415	0.769296	0.260438	2.95386	0.00313828	0.0445534
Zfc3h1	1572.9	-0.482657	0.163442	-2.95308	0.00314619	0.0446205
Rps3	6461.57	0.498935	0.169124	2.95012	0.00317653	0.0450051
Best3	81.833	-1.01356	0.343642	-2.94947	0.00318323	0.0450056
Colec12	20785.5	-0.706328	0.239525	-2.94887	0.00318943	0.0450056
Galntl1	540.226	0.902677	0.30611	2.94887	0.00318943	0.0450056
Rps17	2860.83	0.661542	0.224303	2.94932	0.00318474	0.0450056
Nrp2	2223.92	-0.599832	0.203442	-2.94842	0.003194	0.0450248
Fam180a	567.98	-0.924044	0.313643	-2.94617	0.00321739	0.0452261
Rpl7	6336.12	0.524666	0.178088	2.94611	0.00321797	0.0452261
Sec61g	3258.94	0.604668	0.205227	2.94633	0.00321565	0.0452261
BC032203	697.421	-0.583103	0.198	-2.94497	0.00322989	0.0453309
Ctsl	29391.4	0.627417	0.213083	2.94446	0.00323515	0.0453309
Limd2	997.192	0.770476	0.261644	2.94475	0.00323215	0.0453309
Odz4	49.6273	-1.16555	0.395991	-2.94338	0.00324646	0.0454439
Rtn4rl2	2541.11	0.672291	0.228451	2.94282	0.00325237	0.0454812
E130012A19Rik	251.441	0.890778	0.302939	2.94046	0.00327727	0.045738
Bend5	62.2458	0.963386	0.327626	2.9405	0.00327679	0.045738
Slc22a23	305.451	-0.932093	0.317069	-2.93972	0.0032851	0.0458017
Vegfc	699.04	0.625267	0.212796	2.93835	0.00329969	0.0459592
Ppp4r4	607.953	-0.848145	0.288743	-2.93737	0.00331012	0.0460194
Hcfc1r1	1769.22	0.538181	0.183222	2.93732	0.00331059	0.0460194
Mpp2	230.796	-0.756927	0.257864	-2.93537	0.00333152	0.0462645
Rora	2042.59	-0.58222	0.198499	-2.93312	0.00335578	0.0465091
Serpinb6a	3560.87	0.416296	0.141921	2.93328	0.00335397	0.0465091
Il10	84.0531	1.15394	0.393568	2.93201	0.00336776	0.046629
Rps6ka5	229.236	-0.650987	0.222249	-2.92909	0.00339961	0.0469512
Gtf2ird1	619.335	-0.666114	0.227424	-2.92895	0.00340109	0.0469512
Kdm6b	1858.71	0.764832	0.261089	2.92939	0.00339629	0.0469512
Lpcat2	260.765	1.05923	0.361841	2.92733	0.0034189	0.0471505
Sgtb	215.809	-0.653156	0.223262	-2.92552	0.00343884	0.0473788
Lamc1	17014.4	-0.683639	0.233717	-2.92508	0.00344371	0.0473992
Numa1	2639.33	-0.410358	0.140324	-2.92435	0.00345172	0.0474162
Fbln1	23950	0.54338	0.185804	2.92448	0.00345033	0.0474162
Txndc17	2169.58	0.4825	0.16504	2.92353	0.00346081	0.0474946
Bcas3	1325.93	-0.446521	0.152773	-2.92277	0.00346934	0.0475649
Mef2a	2070.7	-0.566436	0.193848	-2.92206	0.0034773	0.0476274
Rps5	3557.54	0.575215	0.196879	2.92166	0.00348171	0.0476412
Oas1a	154.016	0.906439	0.310322	2.92096	0.00348952	0.0477015
Tlr7	58.5835	1.05392	0.360937	2.91996	0.00350079	0.0478088
Gas5	3388.38	0.615689	0.210917	2.91911	0.00351034	0.0478925
Gtf2a1	855.707	-0.54164	0.185594	-2.91841	0.00351819	0.0479358
Ankrd50	416.888	-0.575615	0.197249	-2.91822	0.00352036	0.0479358
Chrnb1	710.59	-0.725086	0.248557	-2.91718	0.00353215	0.0479602
1700047M11Rik	27.3907	1.15536	0.396058	2.91715	0.00353243	0.0479602
Fyb	290.862	1.08645	0.372377	2.91761	0.00352727	0.0479602
Adap2	513.343	-0.799355	0.274068	-2.91663	0.00353836	0.0479942
Lass6	1082.18	-0.672014	0.230445	-2.91615	0.00354374	0.0480207
Fkbp2	1752.26	0.580325	0.199168	2.91375	0.0035712	0.0483459
Optn	570.111	0.548157	0.188175	2.91302	0.00357953	0.0483652
Mt2	82822.9	0.704473	0.241831	2.91308	0.00357888	0.0483652
Iah1	1482.44	0.50726	0.174205	2.91186	0.00359289	0.0484988
Zbtb44	1061.86	-0.621955	0.213706	-2.91032	0.00361054	0.0486866
Sec11c	1315.5	0.578409	0.198763	2.91005	0.00361376	0.0486866
A4galt	4862.18	-0.585629	0.201308	-2.90913	0.00362439	0.048783
F5	195.035	0.994319	0.342026	2.90715	0.00364743	0.0489987
Prss12	217.616	0.799926	0.27515	2.90724	0.00364635	0.0489987
Grasp	983.817	0.549887	0.189209	2.90624	0.00365803	0.049094
Tmem120a	2026.17	0.512605	0.176535	2.90371	0.00368772	0.0494452
Olfml2a	58.8476	-1.09366	0.376724	-2.90309	0.00369497	0.0494949
Epm2aip1	576.769	-0.714038	0.24619	-2.90036	0.00372735	0.049875
Ntrk2	2189.73	1.00548	0.34674	2.8998	0.00373404	0.049875
1810027O10Rik	2077.88	0.651906	0.224805	2.89988	0.0037331	0.049875
Rad50	1060.9	-0.542019	0.186953	-2.89922	0.00374091	0.0499193
Sgk1	23574.1	-0.552135	0.190468	-2.89884	0.00374549	0.0499328
Sybu	220.326	-0.782731	0.270122	-2.8977	0.00375912	0.0500668
Gna13	3852.89	-0.376647	0.130012	-2.89701	0.00376736	0.0500812
Ostf1	2280.82	0.568164	0.196107	2.89721	0.00376501	0.0500812
Sema3b	1124.87	0.799624	0.276101	2.89613	0.00377796	0.0501745
Arhgap30	223.23	0.803035	0.277519	2.89362	0.00380832	0.0504819
Anxa2	16568.2	0.417189	0.144161	2.8939	0.00380484	0.0504819
Il31ra	39.0786	1.11704	0.386122	2.89298	0.0038161	0.0504894
Rps9	6356.08	0.583145	0.201563	2.89311	0.00381445	0.0504894
Pxdn	2607.84	-0.677668	0.23429	-2.89243	0.0038227	0.0505228
Znfx1	1474.01	-0.574516	0.198653	-2.89205	0.00382735	0.0505228
Plekha6	1016.17	-0.548244	0.18958	-2.89188	0.00382946	0.0505228
Kctd12	584.267	0.756445	0.261661	2.89093	0.00384105	0.0506281
Adora2b	358.633	0.923392	0.31961	2.88912	0.00386321	0.0508722
Rnf152	25.3613	-1.10352	0.382035	-2.88853	0.00387051	0.0509205
Afap1l2	854.146	-0.557422	0.193147	-2.886	0.00390167	0.0512823
Esyt3	138.836	-0.833393	0.288973	-2.88398	0.00392685	0.0515647
Marveld1	3057.15	-0.556549	0.193037	-2.88311	0.00393764	0.0516112
Ppp1r3c	151.141	-0.984539	0.341486	-2.88311	0.00393776	0.0516112
Dnmt3a	803.871	-0.530013	0.183916	-2.88183	0.00395375	0.0517722
Adap1	164.066	0.827582	0.287347	2.88008	0.00397575	0.0520118
Zfp563	112.51	-0.859964	0.298624	-2.87976	0.00397982	0.0520164
Clstn2	54.6064	-0.966016	0.335852	-2.87632	0.00402345	0.0525376
Rpl38	2364.76	0.680008	0.23649	2.87542	0.00403488	0.0526376
C1ra	16812.1	0.841119	0.292555	2.87508	0.00403925	0.0526457
Lrrc8d	1243.2	-0.601357	0.209205	-2.87449	0.00404682	0.0526953
Stx6	3631.87	-0.405219	0.141063	-2.87262	0.00407089	0.0529593
Lpcat3	1491.22	0.471511	0.164215	2.8713	0.0040879	0.0531313
Ccl3	1771.49	1.09365	0.381338	2.86792	0.00413179	0.053652
B430306N03Rik	82.6486	1.12551	0.392565	2.86708	0.00414283	0.0537455
Gramd4	1434.99	-0.537137	0.187378	-2.8666	0.00414914	0.0537774
2009-09-01	2033.15	-0.497849	0.173757	-2.86521	0.00416737	0.0539638
Tmem200a	165.077	-0.863085	0.301285	-2.86468	0.0041743	0.0540036
Mtss1l	248.785	-0.857005	0.299361	-2.86278	0.00419948	0.0541059
Ranbp9	5846.7	-0.589037	0.205768	-2.86262	0.00420154	0.0541059
Htra1	6921.06	0.753337	0.263136	2.86292	0.00419752	0.0541059
Naip5	45.3618	1.00891	0.352389	2.86306	0.00419566	0.0541059
Tbc1d8	434.07	0.629301	0.219775	2.86339	0.0041914	0.0541059
Ifngr1	21704.1	-0.502938	0.175809	-2.86072	0.00422685	0.0543819
Popdc2	1058.2	-0.811078	0.283565	-2.86029	0.00423254	0.0544051
Pcdhgb6	577.5	-0.856802	0.299674	-2.85911	0.00424825	0.0545119
Aplp2	14760.2	-0.587009	0.205314	-2.85909	0.00424864	0.0545119
Csnk1g3	1644.63	-0.594564	0.208007	-2.85839	0.00425802	0.0545823
Plscr4	1917.37	-0.6503	0.227532	-2.85805	0.00426247	0.0545893
Zfp37	282.931	-0.689436	0.24128	-2.85741	0.00427113	0.0546063
Rpl7a	3394.42	0.648518	0.226986	2.85709	0.0042755	0.0546063
Crlf1	980.632	0.802485	0.280856	2.85728	0.00427284	0.0546063
Rps28	1865.66	0.637719	0.223274	2.85622	0.0042872	0.0547058
Zfp266	861.383	-0.577625	0.202296	-2.85535	0.00429898	0.0548061
Syne2	1819.45	-0.49801	0.174444	-2.85485	0.00430578	0.0548429
Kctd12b	298.191	-0.775499	0.271723	-2.854	0.0043172	0.0549163
Srpx	5234.49	0.895041	0.313627	2.85384	0.00431939	0.0549163
2310022B05Rik	2458.31	-0.45628	0.159943	-2.85276	0.00433408	0.055053
Lgals3	4639.66	0.871476	0.305542	2.85223	0.00434136	0.0550956
Loxl3	1959.77	0.44981	0.157801	2.85048	0.00436529	0.0553491
Fuca1	6329.38	0.482503	0.169343	2.84927	0.00438203	0.0555109
Zfp629	304.65	-0.553364	0.194387	-2.84672	0.00441729	0.0558565
Serpinb2	120.06	1.11478	0.391573	2.84694	0.0044142	0.0558565
Crispld2	37988.4	-0.592302	0.208263	-2.84401	0.00445494	0.0562818
Prx	242.761	-0.630754	0.221817	-2.84358	0.00446096	0.0563071
Ikbke	361.445	0.743285	0.261459	2.84284	0.00447139	0.0563879
Spry1	10354.3	-0.439197	0.154734	-2.83839	0.00453416	0.0571279
Cfi	75.0481	1.11673	0.393559	2.83752	0.0045465	0.0572319
Slc5a3	308.145	-0.614631	0.216842	-2.83447	0.00459024	0.0577306
Rpl14	4695.34	0.532323	0.187954	2.8322	0.00462283	0.0580884
Myadm	17924.8	-0.579268	0.204609	-2.8311	0.00463882	0.058237
Arhgap5	1350.81	-0.676877	0.239157	-2.83027	0.00465094	0.0582846
Acpp	216.543	1.03777	0.366646	2.83043	0.00464849	0.0582846
Rps26	1676.75	0.653331	0.230918	2.82927	0.00466539	0.0583612
8430408G22Rik	394.918	1.06267	0.375598	2.82929	0.00466518	0.0583612
Taf1d	764.716	0.672564	0.23782	2.82804	0.00468342	0.05843
Serf2	8317.37	0.584134	0.20655	2.82805	0.00468321	0.05843
Gm12505	2412.13	0.844281	0.298482	2.82859	0.00467542	0.05843
Gtf3c1	1817.95	-0.454637	0.160822	-2.82696	0.00469923	0.0585097
Cdh4	640.278	-0.759895	0.268817	-2.82681	0.00470148	0.0585097
Ccdc141	849.451	-0.790976	0.279818	-2.82675	0.00470234	0.0585097
Lmo1	73.5348	0.927723	0.328232	2.82643	0.00470706	0.0585164
Pkd2	7035.24	-0.630292	0.223057	-2.8257	0.00471769	0.0585445
Clec7a	542.155	1.05725	0.374119	2.82598	0.00471364	0.0585445
Ccdc25	1259.09	0.53764	0.190291	2.82535	0.00472287	0.0585569
Vnn3	61.4537	1.07307	0.380009	2.82379	0.00474591	0.0587385
Selm	3136.72	0.561965	0.198995	2.82402	0.00474253	0.0587385
Bpifb1	154.03	1.09499	0.388328	2.81975	0.00480609	0.0593783
Sp110	462.589	0.729205	0.25859	2.81993	0.00480347	0.0593783
Med22	960.507	-0.550354	0.195201	-2.81942	0.00481107	0.0593875
Polr2a	1900.93	-0.581325	0.206242	-2.81865	0.0048226	0.059433
Pla2r1	2193.92	-0.635157	0.225344	-2.81861	0.00482325	0.059433
Pcdhb20	333.552	-0.548147	0.194648	-2.81609	0.00486115	0.0598472
Uba52	4135.06	0.591544	0.210108	2.81543	0.00487113	0.0599174
Rai2	587.291	-0.564704	0.200708	-2.81355	0.0048997	0.060216
Sgms1	3014.53	-0.597793	0.21256	-2.81235	0.00491804	0.0603354
Il1a	507.67	1.07233	0.381265	2.81255	0.00491508	0.0603354
Rps23	2690.01	0.650513	0.231394	2.81128	0.00493446	0.060431
Laptm5	2109.44	1.03322	0.367503	2.81145	0.00493189	0.060431
Cdc37l1	1077.9	-0.462615	0.164973	-2.80418	0.00504451	0.0617247
Neto2	85.2025	-1.02845	0.366802	-2.80383	0.00504998	0.0617376
Swap70	1169.8	-0.535177	0.190941	-2.80284	0.00506552	0.0618333
Asb8	984.525	-0.602407	0.21499	-2.80202	0.00507829	0.0618333
C1rb	53.8105	1.07201	0.382597	2.80192	0.00507989	0.0618333
Saa3	34754.5	0.788421	0.281377	2.80201	0.00507854	0.0618333
Fosl1	298.658	0.741222	0.264526	2.80207	0.00507752	0.0618333
Wnt11	1717.28	0.658459	0.235233	2.79918	0.00512322	0.0623065
C530028O21Rik	74.143	1.00399	0.359163	2.79535	0.00518436	0.0629953
Vill	405.799	0.876631	0.313948	2.79228	0.0052338	0.0635409
Dhrs9	139.648	0.982122	0.351815	2.79159	0.00524501	0.0636219
Pygm	1425.55	-0.70897	0.254092	-2.79022	0.00526729	0.0638317
Pemt	61.5811	0.95711	0.343055	2.78996	0.00527142	0.0638317
Ercc5	1161.51	-0.548379	0.196672	-2.78829	0.00529878	0.063997
Rpl41	7412.47	0.711632	0.255222	2.78828	0.0052988	0.063997
Sod2	12347.9	0.44253	0.158686	2.78872	0.00529169	0.063997
Cacna1c	527.53	-0.548723	0.197052	-2.78466	0.0053584	0.0646234
Dock8	256.643	0.771251	0.276973	2.78457	0.00535989	0.0646234
Aldh1a1	31332.9	-0.602449	0.21647	-2.78305	0.005385	0.0648703
Arhgef5	903.749	-0.522862	0.187967	-2.78166	0.00540816	0.0650932
Rasl11a	3289.91	0.49372	0.177528	2.78108	0.00541788	0.0651542
Bhlhe22	197.432	-0.745183	0.268077	-2.77973	0.0054404	0.0653461
Cd40	948.302	-0.755136	0.271707	-2.77923	0.00544877	0.0653461
Pld1	1617.13	-0.575235	0.207017	-2.77868	0.00545801	0.0653461
1700081L11Rik	2112.25	-0.55849	0.201004	-2.7785	0.00546098	0.0653461
1700066M21Rik	140.312	-0.918965	0.330743	-2.77848	0.00546132	0.0653461
Erp29	1609.62	0.523246	0.188323	2.77845	0.00546185	0.0653461
Gmppb	862.338	0.50057	0.1802	2.77786	0.00547177	0.0654089
Tmem178	306.232	-0.864932	0.311566	-2.77608	0.00550188	0.0657127
E030013I19Rik	68.1173	-0.874238	0.314992	-2.77543	0.00551286	0.0657264
S100a16	5133.6	0.535009	0.192803	2.7749	0.00552181	0.0657264
Snrpd1	1131.75	0.592652	0.213568	2.77501	0.00552005	0.0657264
Zmynd19	257.08	0.649153	0.23387	2.7757	0.00550826	0.0657264
Tns3	2719.33	-0.494835	0.178354	-2.77445	0.00552946	0.0657616
Cnnm3	1086.4	-0.572562	0.206391	-2.77417	0.00553435	0.0657639
Maml2	672.688	-0.576113	0.207769	-2.77285	0.00555677	0.0659184
Timm10	380.244	0.627303	0.226216	2.77303	0.00555378	0.0659184
Mki67	222.114	0.681632	0.246094	2.76981	0.00560892	0.0664244
Uchl1	171.13	0.958913	0.346188	2.76992	0.00560703	0.0664244
Cry1	1459.94	-0.538552	0.194463	-2.76943	0.00561549	0.0664345
Fxyd1	6715.71	0.559353	0.20199	2.76921	0.00561926	0.0664345
Fads1	4975.45	-0.545036	0.196846	-2.76884	0.00562558	0.0664531
Rpl36a	1327.69	0.646309	0.23345	2.76852	0.00563124	0.0664638
Cdk5r1	62.9249	0.974307	0.352073	2.76734	0.00565152	0.066647
Ptpn18	97.9821	0.994932	0.359761	2.76554	0.0056829	0.0668481
Pstpip1	81.0524	1.01845	0.36825	2.76565	0.00568097	0.0668481
Gadd45b	14136.9	0.611999	0.221262	2.76595	0.00567568	0.0668481
Lemd3	761.633	-0.514914	0.186215	-2.76516	0.00568957	0.0668523
Gm14023	34.2975	1.09582	0.396323	2.76497	0.00569281	0.0668523
Lrrc15	66.3361	-0.963126	0.348419	-2.76427	0.00570499	0.0668954
Gpx3	196367	-0.601934	0.21776	-2.76421	0.00570603	0.0668954
Il11ra1	4137.5	0.657849	0.238031	2.76371	0.00571475	0.0669414
Cspg4	761.133	-0.55866	0.202425	-2.75984	0.00578301	0.0676845
Wif1	393.795	-1.08679	0.393877	-2.75922	0.00579398	0.067728
Fam123a	31.8012	1.0822	0.39223	2.75908	0.00579641	0.067728
Papolg	376.363	-0.545803	0.197924	-2.75764	0.00582204	0.0679141
Ccl6	2429.27	0.99044	0.359142	2.75779	0.00581929	0.0679141
Slc43a2	1311.64	-0.523487	0.189918	-2.75638	0.00584456	0.0681201
Smc4	707.037	0.480302	0.174342	2.75494	0.0058703	0.0683631
Fam105a	1908.45	-0.701664	0.254728	-2.75456	0.0058772	0.0683865
Cenpf	93.3355	0.8764	0.318404	2.75248	0.00591455	0.068764
Fkbp7	3889.95	0.516239	0.187615	2.75158	0.00593084	0.0688962
Dock6	1192.99	-0.447819	0.162787	-2.75094	0.00594242	0.0689735
Ddr1	1396.33	-0.396701	0.144221	-2.75065	0.00594776	0.0689783
Hoga1	37.0971	1.04259	0.37911	2.75009	0.00595787	0.0690384
Ftl1	82841.8	0.507191	0.184615	2.74729	0.00600897	0.0695728
Gm5077	91.684	1.08563	0.395425	2.74547	0.00604248	0.069903
Dok4	188.566	-0.714466	0.260267	-2.74513	0.00604876	0.0699179
Ssbp4	1666.85	0.45936	0.167362	2.7447	0.00605657	0.0699504
Rps10	2408.5	0.655244	0.238843	2.74341	0.00608051	0.070169
Lrrc20	330.415	-0.723797	0.263985	-2.74181	0.00611022	0.0704538
Gapdh	4316.94	0.480082	0.175212	2.74001	0.00614367	0.0707811
Cpd	3030.51	-0.708595	0.258693	-2.73913	0.00616022	0.0709134
Peli3	70.0937	-0.88651	0.323723	-2.73848	0.0061723	0.0709396
Fmo2	61352.5	-0.612703	0.223739	-2.73847	0.00617263	0.0709396
Pde3a	129.359	-0.702881	0.256783	-2.73726	0.00619531	0.0710835
Gpc6	1689.07	0.857477	0.313242	2.73742	0.00619227	0.0710835
St6gal1	1968.84	-0.578998	0.211786	-2.73388	0.00625926	0.0717585
B2m	61512.5	0.481215	0.176083	2.73288	0.00627826	0.0719174
Hmgn3	509.224	0.621055	0.227281	2.73254	0.00628471	0.0719324
Anp32b	2299.43	0.450155	0.164784	2.73178	0.00629924	0.0720398
Klf11	1093.44	-0.483019	0.176904	-2.7304	0.00632573	0.0720748
Ugdh	9678.35	0.695174	0.254616	2.73028	0.00632804	0.0720748
Rbp4	2804.2	0.584914	0.214228	2.73033	0.00632705	0.0720748
Nckap1l	336.362	0.898433	0.329013	2.73069	0.00632013	0.0720748
Il3ra	896.512	0.585411	0.214348	2.73112	0.00631188	0.0720748
Tnfsf18	44.6128	-0.966687	0.354193	-2.72927	0.00634756	0.0722197
Plekhm3	657.34	-0.599859	0.219803	-2.72908	0.00635109	0.0722197
Fsd2	44.1057	-1.00156	0.367115	-2.7282	0.00636801	0.0723534
Chn2	180.494	-0.68513	0.251209	-2.72733	0.00638493	0.0724868
Iigp1	9692.54	-0.551066	0.202154	-2.72598	0.00641116	0.0726263
Elmo1	1486.09	-0.653991	0.239918	-2.72589	0.00641278	0.0726263
Rpl19	6162.25	0.606164	0.222365	2.72599	0.00641093	0.0726263
Rps4x	4700.6	0.531395	0.194972	2.72549	0.00642056	0.0726556
Thbs1	138702	-0.667996	0.245247	-2.72377	0.00645422	0.07289
Ern1	478.119	-0.806636	0.296162	-2.72363	0.0064569	0.07289
Gpr132	103.296	1.04615	0.384039	2.72406	0.00644848	0.07289
Fzd1	6898.74	-0.553731	0.203387	-2.72255	0.00647795	0.0730118
Rinl	87.6377	0.832804	0.305892	2.72255	0.00647812	0.0730118
Gcat	460.31	0.504442	0.185406	2.72074	0.00651362	0.0733529
1700112E06Rik	132.446	0.709085	0.260671	2.72023	0.00652356	0.0734058
Gas2l3	73.1821	0.890498	0.327509	2.71901	0.00654781	0.0736195
Baiap2	1229.62	0.706321	0.259813	2.71858	0.00655628	0.0736556
Fam178a	966.961	-0.469815	0.172965	-2.71624	0.00660285	0.0740498
Dmxl2	559.895	0.593223	0.218417	2.71602	0.00660724	0.0740498
Ppp1r14b	1565.46	0.61647	0.226972	2.71606	0.00660647	0.0740498
Comtd1	155.776	0.772964	0.284677	2.71523	0.00662297	0.0741666
Arhgap4	158.542	0.802254	0.295502	2.71489	0.00662986	0.0741845
4932415G12Rik	196.032	-0.802338	0.295586	-2.7144	0.00663959	0.074194
Tmem215	32.5096	1.07377	0.395594	2.71431	0.00664131	0.074194
Hars2	758.304	-0.479652	0.176775	-2.71334	0.00666082	0.0743526
Ppm1k	448.571	-0.520735	0.192053	-2.71142	0.00669967	0.0744915
Cdk18	1516.52	-0.750837	0.276918	-2.71141	0.00669987	0.0744915
Rap2b	421.872	0.724023	0.267022	2.71147	0.00669851	0.0744915
Hspe1	1598.55	0.601198	0.221669	2.71214	0.00668509	0.0744915
Gm889	33.8299	1.02647	0.378448	2.71232	0.00668139	0.0744915
Galnt7	314.799	-0.552418	0.203801	-2.71058	0.00671655	0.0746101
Lims1	4524.24	-0.454152	0.167575	-2.71014	0.00672541	0.0746101
Ipmk	1049.14	-0.67597	0.249427	-2.71009	0.00672653	0.0746101
Prkar1b	1471.92	-0.598928	0.221134	-2.70844	0.00676004	0.0748974
Pon3	1042.01	0.689386	0.254547	2.70829	0.00676313	0.0748974
Slc25a42	430.465	-0.64547	0.238441	-2.70704	0.00678861	0.0751201
Slc27a3	1552.37	-0.465496	0.172014	-2.70615	0.00680677	0.0752616
Pdgfrb	6028.96	-0.502402	0.185675	-2.70582	0.00681357	0.0752773
Limd1	4377.03	-0.533676	0.197379	-2.70381	0.00685485	0.075614
Rbm38	81.6118	0.85203	0.315117	2.70385	0.00685411	0.075614
1810046J19Rik	888.731	0.59236	0.219134	2.70318	0.00686788	0.0756981
Rpl17	3345.68	0.624967	0.231345	2.70145	0.0069038	0.0760342
Gyg	4637.61	-0.561598	0.20796	-2.70051	0.00692332	0.0761892
Inhba	737.013	0.64439	0.238856	2.69782	0.00697945	0.0767465
Pcdhb12	173.466	-0.654702	0.242925	-2.69508	0.00703718	0.0773206
Cyp2e1	1106.54	-0.597709	0.221855	-2.69415	0.00705694	0.077332
Unc5a	385.167	-0.605526	0.22477	-2.69399	0.00706032	0.077332
Ldhb	1342.64	0.574887	0.213356	2.6945	0.00704948	0.077332
Rps19	6968.25	0.603562	0.223976	2.69476	0.00704389	0.077332
C4a	29.5433	1.01342	0.376355	2.69272	0.00708714	0.0775651
Ucp2	3639.65	0.717071	0.266436	2.69134	0.00711657	0.0777656
Rpl36al	2904.56	0.517957	0.19244	2.69153	0.00711246	0.0777656
Gprasp1	658.071	-0.45509	0.169127	-2.69082	0.00712763	0.0778246
Bok	1435.9	0.654408	0.243223	2.69057	0.00713308	0.0778246
Mtmr10	1584.68	-0.70569	0.262478	-2.68857	0.00717586	0.0781694
Mrgpra2b	50.1668	1.06235	0.39512	2.68867	0.00717362	0.0781694
Uggt2	430.638	-0.619655	0.230663	-2.68641	0.00722237	0.0786148
Clec14a	256.665	-0.640978	0.238662	-2.68571	0.00723753	0.0787187
Fndc5	74.0099	0.86995	0.323996	2.68507	0.0072515	0.0788094
Prpf8	2588.79	-0.401645	0.14962	-2.68444	0.00726517	0.0788967
Eef1b2	2072.25	0.608096	0.226637	2.68313	0.00729364	0.0791445
Kitl	1517.35	-0.612351	0.228421	-2.6808	0.0073447	0.0796368
Angptl2	4643.12	-0.586983	0.219008	-2.68019	0.00735797	0.0797189
Ltb4r1	217.131	0.974084	0.363513	2.67964	0.00737012	0.0797272
Nek2	121.507	0.99087	0.369764	2.67974	0.00736801	0.0797272
Ceacam10	85.2199	0.976406	0.364481	2.6789	0.00738653	0.0797814
Thy1	89.3582	0.926922	0.345988	2.67906	0.00738288	0.0797814
Rpl29	2162.87	0.628973	0.234938	2.67718	0.00742444	0.080129
Bbs9	792.957	-0.447114	0.167121	-2.6754	0.00746402	0.0804941
Rab44	277.499	1.02156	0.381988	2.67432	0.00748806	0.0806912
Fads2	2817.4	-0.526247	0.196921	-2.67238	0.00753151	0.0810347
Pycard	305.076	0.804915	0.301183	2.67251	0.00752867	0.0810347
Tle4	502.961	-0.469141	0.175599	-2.67166	0.0075476	0.0811454
Wasf2	3809.09	-0.517212	0.193704	-2.67012	0.00758242	0.0813175
Wdfy3	3021.8	-0.5505	0.206177	-2.67004	0.00758423	0.0813175
Zfp532	608.209	-0.654274	0.245053	-2.66993	0.00758681	0.0813175
Des	4077.37	-0.416038	0.155839	-2.66967	0.00759266	0.0813175
Lyar	773.426	0.515016	0.19291	2.66972	0.00759153	0.0813175
Xlr	69.8406	0.806842	0.302337	2.66869	0.00761485	0.0814928
Xylt1	155.105	0.730031	0.273662	2.66764	0.00763871	0.0816857
Lnp	1001.57	-0.563237	0.211182	-2.66707	0.00765161	0.0817613
AI467606	169.479	0.982752	0.368514	2.6668	0.00765779	0.0817648
Tnf	831.446	1.04729	0.392863	2.66579	0.00768076	0.0819476
Mapt	627.001	-0.8214	0.308159	-2.66551	0.00768715	0.0819533
Mamstr	65.4055	0.979684	0.367813	2.66354	0.00773242	0.0823732
Tef	1418.78	-0.519765	0.195276	-2.66169	0.0077749	0.0827628
Arpc2	7351.43	0.347711	0.130666	2.66106	0.00778962	0.0828564
C6	1363.35	-0.569659	0.214146	-2.66014	0.0078108	0.0828928
Rpl24	3895.09	0.566413	0.212915	2.66027	0.00780778	0.0828928
Rpl10	7643.29	0.529756	0.199124	2.66043	0.00780406	0.0828928
Zfp763	152.251	-0.75158	0.2826	-2.65952	0.00782528	0.0829835
Plekha4	660.944	0.592409	0.222803	2.65889	0.00783983	0.0830749
Pcdhga10	113.886	-0.763554	0.287219	-2.65843	0.00785049	0.0831249
Rps11	4984.36	0.529674	0.199284	2.65788	0.00786333	0.083198
Zfand3	1948.76	-0.385647	0.145146	-2.65697	0.00788471	0.0833548
Il23a	43.354	0.949752	0.357488	2.65674	0.00789006	0.0833548
Dclre1c	448.801	0.47751	0.179833	2.65529	0.00792393	0.0836494
Prkacb	1619.08	-0.557167	0.210052	-2.65252	0.00798937	0.0842767
Bbs10	59.6798	-0.950667	0.358443	-2.65221	0.00799662	0.0842897
Gata6	1218.22	0.582288	0.219713	2.65022	0.00804385	0.0847237
Neu1	1018.84	0.453016	0.171312	2.6444	0.00818365	0.0861314
Acss2	633.338	-0.619914	0.234532	-2.64319	0.00821287	0.0862545
Eaf2	70.3629	0.806277	0.305044	2.64315	0.00821383	0.0862545
Adipor2	491.558	0.550581	0.208285	2.6434	0.00820779	0.0862545
Rpl39	1866.83	0.650096	0.246091	2.64169	0.00824925	0.0865614
Ctla4	93.2668	0.982966	0.372442	2.63924	0.0083091	0.0871242
Col14a1	14882.6	0.784798	0.2974	2.63887	0.00831837	0.0871561
Rpl13a	5190.55	0.634912	0.240718	2.63758	0.00835008	0.0873576
Crip1	5995.93	0.627347	0.237837	2.63772	0.00834663	0.0873576
Chst11	389.943	0.621797	0.235816	2.63679	0.00836949	0.0874299
Cyp1b1	5261.38	0.948706	0.359778	2.63692	0.00836617	0.0874299
Lect1	30.505	1.03562	0.392832	2.63629	0.00838169	0.0874921
Tmem168	1200.97	-0.643466	0.244143	-2.63561	0.00839859	0.0876032
St6galnac5	178.939	-0.780173	0.296243	-2.63355	0.00844966	0.0880703
Pdk2	877.105	-0.497354	0.188915	-2.63268	0.00847143	0.0881824
Uap1l1	1305.75	0.490862	0.186454	2.63262	0.00847302	0.0881824
Nt5dc2	4052.23	-0.462237	0.175639	-2.63174	0.00849492	0.0883447
Swi5	3526.93	0.456286	0.173414	2.63119	0.00850869	0.0884222
Gria4	41.101	0.999163	0.379947	2.62974	0.00854501	0.0887337
Ptgs2	9130.72	0.847517	0.322346	2.62921	0.00855829	0.0888057
Isy1	886.686	0.47772	0.181783	2.62796	0.0085898	0.0890667
Slc25a10	950.756	0.420993	0.160215	2.62767	0.0085971	0.0890764
Sdf2l1	1918.11	0.433191	0.165001	2.62539	0.00865502	0.0896101
Napb	96.4472	-0.822258	0.313229	-2.62511	0.0086622	0.0896183
Foxd2	127.9	1.00776	0.383933	2.62483	0.00866916	0.089624
Edem3	1684.46	-0.736169	0.280662	-2.62298	0.00871647	0.0899686
Synm	747.472	-0.544903	0.207749	-2.62289	0.00871864	0.0899686
Trpc1	381.837	-0.717282	0.273482	-2.62277	0.00872177	0.0899686
BC031353	749.548	-0.516374	0.196919	-2.62227	0.0087347	0.0899693
Zbp1	977.081	0.634438	0.241932	2.62238	0.00873172	0.0899693
Serinc3	30226.3	-0.465506	0.177636	-2.62056	0.00877848	0.0903538
Sall2	131.055	-0.644973	0.246202	-2.61968	0.00880113	0.0905204
Ost4	2549.95	0.536597	0.204876	2.61913	0.00881542	0.0905343
Col4a3bp	468.137	0.485581	0.185397	2.61914	0.0088152	0.0905343
2004-09-01	8031.71	-0.651808	0.249096	-2.61669	0.00887865	0.0911168
2310044G17Rik	908.601	-0.482926	0.184681	-2.61493	0.00892462	0.0913876
Aga	1222.94	0.404683	0.154752	2.61505	0.00892155	0.0913876
Naip2	44.1807	0.955976	0.365546	2.6152	0.00891754	0.0913876
Cd63	29016.6	0.454529	0.174019	2.61196	0.00900253	0.092118
Hivep3	1375.2	-0.513389	0.196636	-2.61086	0.00903154	0.0923473
Etaa1	227.005	-0.666357	0.255324	-2.60985	0.00905815	0.0925518
Trf	16446.7	-0.60961	0.233617	-2.60944	0.0090691	0.0925961
Cnpy4	1006.99	0.398494	0.152825	2.60752	0.00912011	0.0930491
Clic1	4234.91	0.458943	0.176032	2.60715	0.00912984	0.0930805
Lrrc58	11103.4	-0.546123	0.209563	-2.60601	0.00916048	0.0932955
Pcdhgb2	232.072	-0.828362	0.317884	-2.60586	0.00916426	0.0932955
Crtap	5923.5	0.542811	0.208326	2.60558	0.00917175	0.0933039
Htatip2	654.115	0.508375	0.195162	2.60489	0.00919049	0.0934267
Frmd4a	487.991	-0.612407	0.235211	-2.60365	0.00922369	0.0936281
Map4k4	1741.01	0.443824	0.170451	2.60382	0.00921924	0.0936281
Trim30a	783.051	0.603696	0.231891	2.60337	0.00923134	0.0936379
Ube3b	2475.94	-0.544016	0.20904	-2.60245	0.00925597	0.0938197
Clu	5878.63	0.561965	0.215984	2.60189	0.0092712	0.0939061
Tmem209	587.908	-0.483461	0.185879	-2.60094	0.00929687	0.094098
Arvcf	1120.05	-0.512376	0.197065	-2.60004	0.00932133	0.0942774
Zfp322a	376.369	-0.563337	0.216811	-2.59829	0.00936899	0.094691
Cacna2d1	1518.89	-0.488763	0.188252	-2.59633	0.00942262	0.0949806
Pstpip2	79.2318	0.876238	0.337502	2.59625	0.00942478	0.0949806
Htra3	10286.9	0.702139	0.270421	2.59647	0.00941876	0.0949806
Arl11	64.9332	1.00892	0.388522	2.5968	0.00940957	0.0949806
Megf10	104.83	-0.756545	0.291449	-2.5958	0.00943704	0.0950357
Fam13a	1143.26	-0.505576	0.194859	-2.59457	0.00947083	0.0953075
Uap1	6971.96	0.56109	0.216291	2.59415	0.00948264	0.0953578
Tgfbr2	29071.1	-0.627976	0.242169	-2.59313	0.00951067	0.09547
Khk	257.793	0.678244	0.261567	2.593	0.00951426	0.09547
Tmeff2	670.318	0.775763	0.299162	2.59312	0.00951093	0.09547
Lpp	6259.95	-0.356608	0.137547	-2.59262	0.00952475	0.0955068
Lax1	59.5968	0.968876	0.373777	2.59212	0.00953862	0.0955774
Phactr4	788.015	-0.491718	0.189778	-2.59102	0.00956926	0.0957621
Snx33	1199.5	-0.608467	0.234842	-2.59096	0.00957073	0.0957621
Mcoln2	487.227	0.963783	0.372024	2.59065	0.00957962	0.0957826
Cacna1g	106.01	-1.00216	0.386955	-2.58987	0.00960111	0.0959288
Tug1	2372.21	-0.613562	0.236938	-2.58955	0.00961012	0.0959504
Fzd3	294.872	-0.534425	0.206448	-2.58867	0.00963474	0.0961276
Pcdhga8	106.964	-0.956705	0.370175	-2.58447	0.00975295	0.0972377
Casp4	1595.46	0.494403	0.19139	2.58323	0.00978802	0.0975179
Lpar3	167.967	-0.846414	0.327701	-2.58288	0.00979788	0.0975467
Mtmr4	1101.28	-0.663896	0.257297	-2.58026	0.00987247	0.0981497
Edem2	1263.38	0.452666	0.175431	2.58031	0.00987128	0.0981497
Klhl24	1357.98	-0.535787	0.207775	-2.57869	0.00991761	0.0984207
Epha1	637.212	-0.724828	0.281096	-2.57858	0.00992082	0.0984207
6330409N04Rik	599.55	0.46213	0.179208	2.57873	0.00991638	0.0984207
Prkg1	661.024	-0.555054	0.215286	-2.57822	0.00993105	0.0984525
Calcoco1	2267.91	-0.41112	0.159589	-2.57612	0.00999168	0.0989833
Fam189a1	23.2166	-1.02039	0.396194	-2.57547	0.0100105	0.0990877
Adarb1	4245.96	-0.46371	0.180063	-2.57526	0.0100164	0.0990877
Ccdc90a	2522.23	-0.450928	0.175166	-2.57429	0.0100447	0.0991631
Kcnb2	58.2205	-0.921645	0.358038	-2.57415	0.0100486	0.0991631
Zbtb1	783.298	-0.531585	0.206525	-2.57395	0.0100544	0.0991631
Csnk1e	2619.37	0.416225	0.161733	2.57354	0.0100665	0.0991631
Cntfr	728.041	0.714015	0.277428	2.5737	0.0100619	0.0991631
D230037D09Rik	610.282	0.494044	0.19194	2.57394	0.0100547	0.0991631
Atf6	2742.19	-0.624907	0.243062	-2.57098	0.0101411	0.0998257
Ism1	12124.9	-0.467271	0.181765	-2.57074	0.010148	0.0998257
Gcnt2	2271.8	-0.548297	0.213351	-2.56993	0.010172	0.0999918
Hmgb2	2801.66	0.455818	0.177447	2.56876	0.0102064	0.100119
Nod2	27.3411	1.01296	0.394324	2.56886	0.0102035	0.100119
Hcst	73.472	1.01197	0.393909	2.56905	0.0101978	0.100119
Dlk1	22.0698	1.01278	0.394365	2.56813	0.0102248	0.100228
Pkd1	8431.41	-0.532645	0.207637	-2.56527	0.0103097	0.100925
0610011L14Rik	823.137	-0.535007	0.20856	-2.56525	0.0103102	0.100925
Itga1	793.037	-0.688215	0.26843	-2.56385	0.0103518	0.101261
Tmx3	2510.54	-0.572163	0.223265	-2.56271	0.010386	0.101525
Ryk	4135.12	-0.361372	0.14106	-2.56184	0.010412	0.101539
Erc2	30.3317	-0.979834	0.382531	-2.56145	0.0104237	0.101539
Clec5a	101.867	0.966061	0.377141	2.56154	0.0104211	0.101539
Nsa2	871.903	0.492182	0.192099	2.56213	0.0104033	0.101539
Eef1e1	544.116	0.446327	0.174196	2.56221	0.0104008	0.101539
Crbn	1108.11	-0.612281	0.239291	-2.55873	0.0105054	0.102194
Id3	33794.7	0.527162	0.206025	2.55873	0.0105056	0.102194
4933426M11Rik	12723.6	-0.65116	0.254591	-2.55767	0.0105377	0.102371
Med14	1199.71	-0.569188	0.222557	-2.55749	0.0105429	0.102371
Rab6b	554.513	-0.491036	0.192006	-2.5574	0.0105457	0.102371
Sp140	611.339	0.669055	0.261697	2.5566	0.0105701	0.102537
Lin52	702.16	-0.573016	0.224174	-2.55612	0.0105846	0.102575
Mapk12	168.201	0.661938	0.258975	2.55599	0.0105887	0.102575
Zbtb5	297.392	-0.637041	0.249391	-2.55438	0.0106376	0.102871
Mbnl2	13806.1	-0.396238	0.155128	-2.55426	0.0106413	0.102871
Psme1	2786.38	0.459618	0.179916	2.55462	0.0106304	0.102871
Tmem2	826.552	-0.587902	0.230298	-2.55278	0.0106866	0.103237
Slc12a4	4997.81	-0.498994	0.195536	-2.55193	0.0107127	0.103418
Fam59a	464.611	-0.557698	0.218595	-2.55128	0.0107327	0.103437
Arhgap24	2837.49	-0.413542	0.162118	-2.55087	0.0107454	0.103437
Btg2	44554.4	-0.432339	0.16952	-2.55037	0.0107607	0.103437
Hs6st1	1607.42	-0.414661	0.162599	-2.5502	0.0107662	0.103437
Sash1	590.284	0.579976	0.227424	2.55019	0.0107663	0.103437
Krtcap2	2725.21	0.510669	0.200238	2.55032	0.0107625	0.103437
Faim	291.329	0.526825	0.206513	2.55105	0.0107399	0.103437
Ppp1r15a	12636.2	0.366002	0.143544	2.54975	0.0107799	0.103496
Pcsk1	112.606	-1.00048	0.392483	-2.5491	0.0108003	0.103559
Cab39	3708.3	-0.560335	0.219841	-2.54882	0.0108087	0.103559
Scrg1	49.2518	0.875556	0.343498	2.54894	0.010805	0.103559
Pcolce	27044	0.604558	0.237235	2.54836	0.0108232	0.103627
Cd109	554.214	-0.679725	0.266821	-2.5475	0.0108499	0.103758
Edf1	2880.02	0.534865	0.209962	2.54744	0.0108516	0.103758
Top2a	293.416	0.721159	0.283194	2.54652	0.0108802	0.10396
Stk38l	981.306	-0.403438	0.15847	-2.54584	0.0109016	0.104093
Irs1	308.809	-0.680739	0.267443	-2.54536	0.0109164	0.104093
Myd88	5832.5	0.369759	0.145255	2.54559	0.0109094	0.104093
Arid1b	3060.99	-0.454369	0.178573	-2.54444	0.0109452	0.104296
Diap1	415.176	0.508128	0.199839	2.54269	0.0110004	0.104751
Trim3	2147.74	-0.449135	0.176875	-2.53927	0.0111083	0.105706
Vezf1	2542.18	-0.403031	0.158747	-2.53882	0.0111226	0.105754
Cdc25b	285.203	0.569406	0.224296	2.53864	0.0111284	0.105754
Uchl3	372.394	0.609742	0.240227	2.53819	0.0111427	0.105818
Rab40b	234.969	0.618399	0.243698	2.53756	0.0111628	0.105937
Clip4	719.654	0.72043	0.283939	2.53727	0.011172	0.105952
Adamts14	601.503	-0.620601	0.244689	-2.53629	0.0112035	0.106179
Rplp2	2055.24	0.551915	0.217641	2.5359	0.0112158	0.106224
Tmc6	1656.54	-0.451002	0.177868	-2.53559	0.0112258	0.106246
Mrp63	774.739	0.584089	0.23046	2.53445	0.0112624	0.106305
Gng5	5024.07	0.593056	0.233994	2.53449	0.0112612	0.106305
Mmp25	88.4144	0.882301	0.348102	2.53461	0.0112574	0.106305
Pole2	151.175	0.706831	0.278859	2.53473	0.0112535	0.106305
2010001M09Rik	167.374	1.00338	0.396109	2.53308	0.0113064	0.106649
Tmtc3	1098.18	-0.675134	0.266633	-2.53207	0.0113391	0.106814
Ptpre	202.723	0.880512	0.347733	2.53215	0.0113365	0.106814
Lnx1	139.204	-0.848313	0.33514	-2.53122	0.0113666	0.107001
Myof	3968.58	-0.568758	0.224768	-2.53042	0.0113925	0.107172
2900010M23Rik	887.436	0.60681	0.239874	2.52971	0.0114157	0.107319
Kdm4b	1200.8	-0.412008	0.162927	-2.52879	0.0114457	0.10749
Ano5	21.3123	-0.989595	0.391385	-2.52844	0.011457	0.10749
Ybx1	9451.53	0.367413	0.145308	2.52851	0.0114548	0.10749
Nr2c2	795.17	-0.439605	0.173894	-2.52801	0.0114712	0.107552
Cacna1a	122.16	0.779707	0.308554	2.52697	0.0115051	0.107797
Rpl36	3279.51	0.597919	0.236681	2.52627	0.0115281	0.10794
Rps15a	1290.97	0.600564	0.23787	2.52476	0.0115778	0.108333
Fau	3190.96	0.618352	0.244974	2.52415	0.0115978	0.108376
Arrb2	679.528	0.748628	0.296581	2.5242	0.0115963	0.108376
Fam111a	262.693	0.604379	0.239645	2.52197	0.0116699	0.108976
Hmgcs2	4509.46	0.562196	0.222962	2.52149	0.0116859	0.109053
Lnx2	1804.12	-0.520966	0.206692	-2.52049	0.0117192	0.109291
Fam20a	1747.92	-0.626847	0.24886	-2.51887	0.0117733	0.109722
Ppp1r3a	227.874	-0.689144	0.273636	-2.51847	0.0117865	0.109772
Dnajc27	353.444	-0.571937	0.227149	-2.51789	0.011806	0.10988
Tnfaip3	10365.6	0.548974	0.218139	2.51663	0.0118484	0.110202
Glrx3	397.59	0.511529	0.203294	2.5162	0.0118628	0.110263
Frs2	1110.36	-0.562407	0.223539	-2.51592	0.0118722	0.110276
Gde1	2644.71	0.538345	0.214145	2.51393	0.0119396	0.110682
Clmn	191.666	0.639841	0.254501	2.51411	0.0119335	0.110682
Gpr84	57.5797	0.98225	0.390693	2.51412	0.0119329	0.110682
Gm10345	40.4681	0.873627	0.34778	2.51201	0.0120045	0.111137
2810433D01Rik	61.3699	0.842719	0.335451	2.5122	0.0119981	0.111137
Nav1	1979.57	0.485137	0.193148	2.51173	0.012014	0.111151
Gnai1	3023.22	-0.497196	0.197979	-2.51136	0.0120266	0.111194
2900053A13Rik	512.966	0.730771	0.291227	2.50928	0.0120977	0.111704
Def6	230.111	0.594201	0.236791	2.50939	0.0120938	0.111704
Taf10	1405.49	0.568775	0.226693	2.50901	0.0121071	0.111718
Kit	81.8934	-0.816091	0.325359	-2.50828	0.012132	0.111874
Arhgap42	1133.76	-0.530447	0.211541	-2.50754	0.0121576	0.111961
Ckap2l	117.167	0.719731	0.287022	2.50758	0.0121561	0.111961
Rpl18	4724.02	0.56478	0.225274	2.50708	0.0121734	0.112033
Ugt1a6a	740.195	0.781194	0.311764	2.50572	0.0122202	0.112391
Adssl1	303.218	0.911905	0.364313	2.50308	0.0123118	0.113159
Adamts15	12837.4	-0.5878	0.234884	-2.50251	0.0123314	0.113265
Twsg1	14083.8	-0.525351	0.209972	-2.502	0.0123493	0.113355
Cope	4162.53	0.402986	0.161087	2.50166	0.0123612	0.113389
Nkain4	741.005	0.797196	0.31871	2.50132	0.0123731	0.113424
Creb3l2	1520.38	-0.478129	0.191234	-2.50024	0.0124111	0.113698
A430110N23Rik	1969.12	-0.492185	0.196894	-2.49975	0.0124281	0.113759
Tyrobp	2089.81	0.985137	0.394121	2.49958	0.012434	0.113759
Xpc	921.308	-0.607302	0.243098	-2.49818	0.0124832	0.11406
Gramd1a	3071.22	0.409165	0.163775	2.49834	0.0124775	0.11406
Fibin	2501.36	-0.520452	0.208366	-2.49777	0.0124976	0.114117
Pcdhb17	574.187	-0.489682	0.196074	-2.49744	0.0125095	0.114151
Pcdhb16	487.797	-0.717346	0.287305	-2.49681	0.0125315	0.114278
Plekha1	1805.52	-0.541189	0.216774	-2.49656	0.0125405	0.114285
Rpl27	3922.81	0.484877	0.194347	2.49491	0.012599	0.114744
Vps37b	1204.86	0.52609	0.210904	2.49445	0.0126151	0.114816
Spin1	3117.64	-0.457529	0.18348	-2.49362	0.0126448	0.115011
Adamts5	1417.71	0.630708	0.253068	2.49224	0.0126939	0.115382
Rbp1	5836.24	0.465318	0.186758	2.49156	0.0127183	0.115529
4632415K11Rik	231.918	-0.72094	0.289505	-2.49025	0.0127653	0.115882
Nckap5	476.067	-0.483663	0.194268	-2.48968	0.012786	0.115994
1810011O10Rik	2281.29	-0.649949	0.261183	-2.48848	0.0128291	0.116309
Mboat2	157.217	-0.637474	0.25621	-2.48809	0.0128431	0.116361
Naca	4836.07	0.477586	0.192031	2.48703	0.0128816	0.116635
Adamts7	266.924	-0.547247	0.220142	-2.48589	0.0129229	0.116857
Rps21	1608.09	0.624506	0.251216	2.48594	0.0129211	0.116857
Rpl37	3719.73	0.578657	0.232834	2.48528	0.0129449	0.11698
Cds2	1844.01	-0.427059	0.171855	-2.48499	0.0129555	0.117
Emp2	6138.6	-0.45636	0.183738	-2.48375	0.0130006	0.117328
Matn2	2407.44	0.650968	0.262113	2.48354	0.0130085	0.117328
Flna	31225.1	-0.450903	0.181839	-2.47967	0.0131502	0.118454
Gins2	66.5717	0.856029	0.345189	2.47989	0.0131424	0.118454
Pcdhgb1	85.0158	-0.806517	0.325441	-2.47823	0.0132038	0.118659
Zfp385a	553.211	0.499253	0.201463	2.47814	0.0132069	0.118659
Rgs14	46.1422	0.879288	0.3548	2.47826	0.0132025	0.118659
Sulf2	3543.86	0.709695	0.286327	2.47861	0.0131894	0.118659
St7l	654.249	-0.460931	0.186022	-2.47783	0.0132183	0.118685
Plcg2	215.608	0.932257	0.376279	2.47757	0.0132282	0.118697
A130040M12Rik	180988	0.7276	0.29372	2.47719	0.0132421	0.118746
Zbtb46	234.222	-0.561655	0.226753	-2.47695	0.013251	0.11875
Rb1	622.36	-0.50604	0.204429	-2.47538	0.0133095	0.119122
Ddah2	1588.94	0.367932	0.148629	2.47551	0.0133046	0.119122
Plcl1	243.609	0.65874	0.266219	2.47443	0.013345	0.119287
Filip1l	1793.97	0.380601	0.153806	2.47456	0.0133402	0.119287
Rcan2	206.376	0.800819	0.323741	2.47364	0.0133744	0.119474
Tmem106c	682.204	0.432997	0.175093	2.47295	0.0134002	0.119628
Repin1	653.57	-0.526587	0.212971	-2.47258	0.0134143	0.119652
Golgb1	1805.3	0.349131	0.141223	2.4722	0.0134285	0.119652
Arpc1a	1786.88	0.39506	0.15979	2.47238	0.0134219	0.119652
Rcor3	281.867	-0.577668	0.233725	-2.47157	0.0134522	0.11971
Impdh2	1756.28	0.378021	0.15294	2.47169	0.0134475	0.11971
Rps15	2823.46	0.632344	0.255935	2.47072	0.0134841	0.119842
Ppapdc1b	1243.88	0.457418	0.185129	2.47081	0.0134808	0.119842
Plekhg5	405.897	-0.609573	0.246952	-2.46839	0.0135721	0.120471
Kbtbd11	75.2736	0.857642	0.347426	2.46856	0.0135659	0.120471
Rpl10a	3303.6	0.589177	0.238718	2.46809	0.0135838	0.120498
Eif6	3834.92	0.366013	0.148314	2.46782	0.0135937	0.120509
Gpr88	760.398	0.865584	0.351399	2.46325	0.0137683	0.12198
Cd302	18630.9	0.566638	0.230103	2.46255	0.0137955	0.122144
4933439F18Rik	979.499	-0.636163	0.258455	-2.46141	0.0138392	0.122453
Nrg2	606.324	-0.45149	0.183514	-2.46024	0.0138844	0.122776
D14Abb1e	700.131	-0.447413	0.181896	-2.45971	0.0139049	0.122816
Stt3b	9749.13	-0.66566	0.27063	-2.45967	0.0139065	0.122816
Bin3	1118.5	0.451687	0.183668	2.45926	0.0139224	0.122879
Hsd17b10	1547.06	0.48194	0.196011	2.45875	0.0139422	0.122899
Gpx7	1521.68	0.396446	0.161233	2.45883	0.013939	0.122899
Zfp161	384.571	-0.611067	0.248653	-2.45751	0.0139906	0.123247
Slc8a1	755.547	-0.53595	0.218147	-2.45683	0.0140168	0.123401
Xylt2	1217.11	-0.442183	0.180127	-2.45484	0.0140946	0.124007
Leng8	4406.07	-0.41852	0.170606	-2.45314	0.0141614	0.124389
Zbtb38	1081.58	-0.542595	0.221187	-2.45311	0.0141628	0.124389
Rin2	2449.91	-0.511795	0.208654	-2.45284	0.0141732	0.124389
Flnb	813.547	0.514436	0.209731	2.45284	0.0141735	0.124389
Agpat9	207.105	0.664457	0.271061	2.45132	0.0142334	0.124837
Cfp	304.41	0.873896	0.356579	2.45078	0.0142548	0.124946
Gm20605	174.843	-0.599543	0.244699	-2.45012	0.0142807	0.125016
Fosb	16647.9	0.45694	0.186495	2.45014	0.0142802	0.125016
3425401B19Rik	83.8285	-0.78328	0.31972	-2.44989	0.0142899	0.125019
Agtr1b	56.1234	-0.829643	0.338971	-2.44753	0.0143838	0.125762
Gp1bb	51.8952	0.835737	0.34169	2.44589	0.0144493	0.126256
Notch2	2666.19	-0.492278	0.201476	-2.44336	0.0145513	0.127033
Ldlr	3763.01	-0.58216	0.238275	-2.44323	0.0145564	0.127033
Pank3	1174.68	-0.603864	0.247207	-2.44275	0.014576	0.127079
Slc9a6	976.712	-0.596769	0.244312	-2.44265	0.0145799	0.127079
Rev1	412.593	-0.490723	0.200956	-2.44194	0.0146087	0.12724
G0s2	4181.77	0.623853	0.255495	2.44174	0.0146165	0.12724
Aoc3	283.484	0.948972	0.388724	2.44125	0.0146367	0.127258
Cklf	116.245	0.735813	0.301406	2.44127	0.0146359	0.127258
Aph1b	353.91	-0.682164	0.279514	-2.44053	0.0146656	0.127429
Was	64.397	0.875716	0.358933	2.43978	0.0146963	0.127617
Stc2	444.858	0.428233	0.175565	2.43918	0.0147208	0.127751
Akap8	1736.09	-0.400399	0.164292	-2.43712	0.0148047	0.128285
Gga3	512.536	-0.461086	0.189208	-2.43693	0.0148127	0.128285
Srf	1039.72	0.428543	0.175865	2.43677	0.014819	0.128285
St3gal6	180.083	0.772721	0.317031	2.43736	0.0147947	0.128285
Vav2	876.91	-0.684914	0.28115	-2.43612	0.0148458	0.128358
Tmem106a	656.102	0.504938	0.207268	2.43616	0.014844	0.128358
5830428M24Rik	28.0996	0.948535	0.389488	2.43534	0.0148778	0.128556
Ncoa1	2324.16	-0.571405	0.234679	-2.43484	0.0148985	0.12862
Cxcl16	2441.89	0.416451	0.171047	2.43471	0.0149037	0.12862
Tubb2a	2093.8	0.40994	0.168413	2.43414	0.0149273	0.128744
Zfp191	827.036	-0.643142	0.264325	-2.43315	0.0149681	0.128936
Chodl	255.698	-0.638251	0.262345	-2.43287	0.0149797	0.128936
Apoc2	41.7963	0.964124	0.396317	2.43271	0.0149863	0.128936
Treml4	37.8517	0.957617	0.393592	2.43302	0.0149734	0.128936
Rnf24	231.274	-0.666786	0.274129	-2.43238	0.0149999	0.128974
Pdik1l	269.564	-0.604015	0.248548	-2.43017	0.0150916	0.129682
Zfp952	232.45	-0.53867	0.221737	-2.42932	0.0151272	0.129908
Fam107a	179.662	0.646702	0.266507	2.42658	0.0152417	0.130811
Batf3	386.93	0.75102	0.309783	2.42434	0.0153362	0.131542
Ccl20	185.617	0.960172	0.396205	2.42342	0.0153752	0.131795
Inpp5d	308.049	0.889076	0.367055	2.42219	0.0154275	0.132163
D17Wsu104e	1775.55	0.373791	0.1544	2.42092	0.0154813	0.132543
Pard6b	285.884	-0.639228	0.264184	-2.41963	0.0155362	0.132733
0910001L09Rik	611.253	0.54355	0.224653	2.41951	0.0155415	0.132733
Rad51l1	164.324	0.597769	0.247026	2.41986	0.0155265	0.132733
3110003A17Rik	1343.92	0.528178	0.218268	2.41987	0.0155262	0.132733
Nsg1	1666.38	0.692357	0.286354	2.41784	0.0156129	0.133181
Sult1d1	42.1269	0.954945	0.39493	2.41801	0.0156055	0.133181
Gm11974	312.955	0.729608	0.301993	2.41598	0.0156929	0.1337
Esd	3737.12	0.436316	0.180589	2.41607	0.0156891	0.1337
Pon1	137.275	0.938067	0.388365	2.41542	0.0157169	0.133741
Pygl	1271.87	0.583928	0.241737	2.41555	0.0157115	0.133741
Alox12	63.2326	-0.879201	0.364165	-2.41429	0.015766	0.134078
Sardh	947.061	-0.649476	0.269078	-2.41371	0.0157911	0.13421
Cd164	12089.1	-0.547656	0.226937	-2.41325	0.0158109	0.134215
Mgst2	66.0564	0.910756	0.377381	2.41336	0.0158062	0.134215
Clcf1	52.265	0.84479	0.350124	2.41283	0.0158292	0.134289
Mgp	197805	0.496698	0.205895	2.41239	0.0158483	0.13437
Zfp862	183.829	-0.71475	0.296379	-2.41161	0.0158823	0.134577
Hlf	574.022	-0.538535	0.223425	-2.41036	0.0159369	0.134958
Tenc1	9727.78	-0.476642	0.197775	-2.41002	0.0159516	0.134973
Snrpg	1522.03	0.569746	0.236421	2.40987	0.015958	0.134973
Scara5	12513.4	0.952523	0.395318	2.40951	0.0159738	0.135025
Ppm1l	176.319	-0.563688	0.233995	-2.40897	0.0159975	0.135104
Vav1	255.028	0.945268	0.392485	2.40842	0.0160218	0.135104
Serping1	162425	0.580944	0.241213	2.40843	0.0160212	0.135104
Naga	2491.04	0.347636	0.144341	2.40844	0.0160209	0.135104
Rps16	3420.99	0.499435	0.207513	2.40676	0.0160948	0.135638
Fhl2	270.584	0.762831	0.316983	2.40654	0.0161046	0.135639
A430105I19Rik	517.988	-0.486959	0.202512	-2.4046	0.0161904	0.136279
Tspan8	388.604	-0.832461	0.346234	-2.40433	0.0162022	0.136297
Lrrn1	22.3971	-0.951981	0.396023	-2.40385	0.0162233	0.136328
Cbx7	1026.23	-0.506617	0.210776	-2.40359	0.0162352	0.136328
Slc20a2	1530.25	-0.488612	0.203303	-2.40337	0.0162448	0.136328
Gstt3	696.78	0.470363	0.195704	2.40344	0.0162417	0.136328
Itih2	135.048	0.665169	0.276909	2.40212	0.0163002	0.136711
Ep300	1437.36	-0.467831	0.194828	-2.40126	0.0163388	0.136869
Ammecr1l	1582.44	-0.38007	0.158337	-2.40039	0.0163778	0.136869
Traf3ip2	1160.47	0.471583	0.196447	2.40055	0.0163703	0.136869
Islr	5023.57	0.454558	0.189342	2.40072	0.0163628	0.136869
Myl12b	5979.72	0.428397	0.178442	2.40076	0.0163609	0.136869
Ccdc12	1074.44	0.564041	0.234909	2.40111	0.0163454	0.136869
Tmem88	135.157	0.824199	0.343547	2.39909	0.0164361	0.137275
Zfp354a	116.568	-0.64442	0.268731	-2.39801	0.0164843	0.137596
Tbc1d10a	1677.19	0.425381	0.177492	2.39662	0.0165472	0.138038
Tmem42	334.633	0.586166	0.244666	2.39578	0.0165852	0.138273
Fggy	293.76	-0.579357	0.242081	-2.39323	0.0167006	0.139152
Lrig2	841.518	-0.631116	0.263751	-2.39285	0.016718	0.139214
Fbxo3	1776.4	-0.465014	0.194416	-2.39186	0.0167634	0.139509
Clec2d	207.45	0.841197	0.351807	2.39107	0.0167992	0.139724
Ppp2r3a	895.507	-0.416511	0.174236	-2.39051	0.0168251	0.139728
Cntn4	194.588	-0.618753	0.258879	-2.39012	0.0168427	0.139728
Atp6v1f	2435.26	0.557501	0.233266	2.38997	0.0168496	0.139728
Relt	141.474	0.659898	0.276073	2.3903	0.0168344	0.139728
1600002K03Rik	237.84	0.569459	0.238202	2.39066	0.0168183	0.139728
Zer1	983.127	-0.446688	0.186987	-2.38887	0.0169004	0.140066
Scg3	67.6215	0.735498	0.308058	2.38753	0.0169621	0.140495
Zmym2	770.281	-0.553641	0.231915	-2.38726	0.0169746	0.1405
Furin	5192.66	-0.423664	0.177482	-2.38708	0.0169829	0.1405
Pcdhb9	1410.62	-0.600809	0.251743	-2.38659	0.0170052	0.140602
Nuf2	103.834	0.750873	0.314743	2.38567	0.0170479	0.140872
Dtnbp1	2378.39	0.341308	0.143082	2.3854	0.0170605	0.140893
Adam10	1870.92	-0.541747	0.227153	-2.38494	0.017082	0.140987
Vti1b	1912.29	0.373795	0.156778	2.38422	0.0171153	0.141179
Acot2	189.292	-0.69522	0.291777	-2.38271	0.0171858	0.141677
Prom1	899.679	-0.59687	0.25056	-2.38214	0.0172124	0.141721
Sowahc	2221.42	-0.537479	0.22577	-2.38065	0.0172823	0.141721
Chrd	525.232	0.563063	0.236511	2.38071	0.0172795	0.141721
Mpeg1	559.037	0.906451	0.380739	2.38077	0.0172767	0.141721
Med10	1126.11	0.498552	0.209399	2.38087	0.0172718	0.141721
Hbxip	1776.91	0.451412	0.189587	2.38103	0.0172643	0.141721
Tm6sf1	109.914	0.822928	0.345584	2.38126	0.0172533	0.141721
Pcdh19	258.101	0.694347	0.291566	2.38144	0.0172452	0.141721
Casp1	95.0961	0.859098	0.360672	2.38194	0.0172217	0.141721
Copz2	2303.96	0.384314	0.161494	2.37974	0.0173247	0.141985
Serinc5	2003.82	-0.627395	0.263753	-2.37872	0.0173728	0.142297
Zfp790	318.468	-0.636594	0.267683	-2.37816	0.0173992	0.142346
Fam86	434.833	0.472445	0.198647	2.37832	0.0173919	0.142346
Bag1	2998.88	0.4244	0.178534	2.37713	0.0174478	0.142577
Ndufa3	1595.35	0.573754	0.241359	2.37719	0.0174452	0.142577
2610008E11Rik	384.124	-0.611063	0.257086	-2.37688	0.0174599	0.142593
Srpk3	54.2163	-0.856325	0.360313	-2.37661	0.0174724	0.142612
Clcc1	1674.39	-0.353558	0.148831	-2.37556	0.0175223	0.142935
Rspo1	552.896	0.910293	0.383311	2.37481	0.0175579	0.143142
Pik3r3	174.593	-0.639721	0.269501	-2.37372	0.0176097	0.143481
Nme1	2460.16	0.514217	0.216655	2.37344	0.0176234	0.143509
Abca5	266.145	-0.533642	0.224961	-2.37215	0.017685	0.143927
Fchsd2	704.827	-0.483035	0.203672	-2.37164	0.0177096	0.143976
Acadm	1353.54	-0.395231	0.166652	-2.37159	0.0177116	0.143976
Ttpal	1555.32	-0.633151	0.26708	-2.37064	0.0177572	0.144263
Pla2g7	733.426	0.708543	0.299022	2.36953	0.0178105	0.144528
Csf2rb2	580.534	0.81308	0.343136	2.36956	0.0178094	0.144528
1500012F01Rik	554.951	0.668711	0.282251	2.36921	0.0178261	0.144571
Rwdd1	1664.36	0.44048	0.18594	2.36893	0.0178396	0.144597
Prrx1	1440.6	0.532763	0.224923	2.36865	0.0178532	0.144624
Ctdspl2	805.823	-0.523688	0.221152	-2.368	0.0178844	0.144708
Ifi30	571.668	0.575779	0.243131	2.36818	0.0178757	0.144708
Zfp397	531.308	-0.488794	0.206441	-2.36772	0.0178981	0.144736
Fam126b	801.321	-0.432516	0.182696	-2.3674	0.0179134	0.144776
Tuba4a	947.092	0.587001	0.248047	2.36649	0.0179575	0.145048
Zfp646	427.432	-0.54237	0.229216	-2.3662	0.0179717	0.14508
Rab13	340.212	0.467939	0.197835	2.3653	0.0180157	0.145267
Eef1a1	26691.8	0.320124	0.135336	2.3654	0.0180104	0.145267
Clec4a2	96.2349	0.827296	0.349804	2.36503	0.0180287	0.145288
Plekha2	1687.46	-0.468643	0.198189	-2.36463	0.018048	0.14536
Npr2	3749.99	-0.430412	0.182057	-2.36416	0.0180709	0.145377
Tmem221	52.9731	0.894738	0.378432	2.36433	0.0180626	0.145377
Vim	25761.1	0.358516	0.151682	2.3636	0.0180982	0.145513
Tes	661.856	0.666651	0.282089	2.36326	0.0181148	0.145563
Slc16a11	110.861	0.909896	0.385138	2.36252	0.0181512	0.145772
Rpl28	2592.66	0.544704	0.230598	2.36213	0.0181702	0.145841
Zfp697	303.957	-0.484545	0.205157	-2.36183	0.018185	0.145876
Ogdh	7387.44	-0.527366	0.223337	-2.3613	0.0182109	0.145934
Acss3	437.858	-0.585599	0.248003	-2.36126	0.0182131	0.145934
Ldlrad3	710.154	-0.559169	0.236836	-2.36099	0.018226	0.145954
Ptpn5	62.1835	-0.854399	0.361991	-2.36027	0.0182614	0.146042
Spred2	477.139	-0.46817	0.198427	-2.35941	0.0183039	0.146042
Mfap3l	141.042	0.695434	0.294764	2.35929	0.01831	0.146042
Cd69	153.995	0.903411	0.382891	2.35945	0.0183022	0.146042
Olfml2b	5308.77	0.710282	0.301016	2.35962	0.0182937	0.146042
Eif3i	1735.65	0.345688	0.146489	2.35983	0.0182835	0.146042
Gas6	43451.1	0.696052	0.294959	2.35983	0.0182834	0.146042
D3Ertd254e	454.722	-0.418291	0.177383	-2.35813	0.0183673	0.146253
Cav2	1353.82	-0.368179	0.156135	-2.35808	0.0183696	0.146253
Gab3	214.638	-0.599108	0.254084	-2.35791	0.0183783	0.146253
Snhg12	241.836	0.808765	0.342981	2.35804	0.0183715	0.146253
Epha3	1182.28	-0.577599	0.245023	-2.35733	0.0184071	0.146399
Fcer1g	1854.8	0.932603	0.395764	2.35646	0.0184498	0.146656
Nek8	385.609	-0.490067	0.208005	-2.35604	0.0184711	0.146742
Ppp2r1b	1373.64	-0.52966	0.224893	-2.35516	0.0185146	0.146801
Gtf3c4	614.914	-0.492612	0.209175	-2.35502	0.0185215	0.146801
Ccdc14	93.7591	-0.742197	0.31518	-2.35483	0.018531	0.146801
Dfna5	103.044	0.694543	0.294874	2.35539	0.0185034	0.146801
Hspa12a	299.795	0.749194	0.318063	2.35549	0.0184983	0.146801
Gm10584	31.8793	-0.914299	0.388312	-2.35455	0.0185454	0.146828
Homez	167.25	-0.766851	0.32574	-2.35418	0.0185636	0.146828
Endod1	1460.64	-0.545741	0.231822	-2.35413	0.0185659	0.146828
Mrpl54	777.208	0.608885	0.258671	2.3539	0.0185775	0.146836
Nav3	102.336	-0.782593	0.332572	-2.35315	0.0186149	0.147033
Flywch1	1454.39	-0.348924	0.14829	-2.35299	0.0186233	0.147033
Tagap	52.5869	0.909846	0.386785	2.35233	0.0186563	0.14721
Zfp422	648.385	-0.457474	0.194661	-2.3501	0.0187683	0.14801
Cybb	1456.55	0.853426	0.363195	2.34977	0.0187848	0.148057
B230219D22Rik	2424.3	-0.43346	0.184602	-2.34808	0.0188707	0.148651
Pcdh12	44.3966	-0.854327	0.363942	-2.34743	0.0189036	0.148826
Cox7b	2137.61	0.584239	0.249038	2.34598	0.018977	0.14932
Gm19461	75.1969	-0.881529	0.375813	-2.34566	0.0189934	0.149365
Plekha7	117.211	-0.714088	0.304606	-2.3443	0.0190628	0.149669
Reg3g	315.977	0.917069	0.391195	2.34427	0.0190641	0.149669
Erh	3042.16	0.457962	0.195341	2.34442	0.0190566	0.149669
Aplp1	395.067	-0.525488	0.22427	-2.3431	0.0191242	0.150056
Rrm2b	357.747	-0.429818	0.183499	-2.34234	0.0191632	0.150194
Tyms	320.982	0.45638	0.194824	2.34253	0.0191534	0.150194
Eif4a1	12057.8	0.372169	0.158913	2.34197	0.0191824	0.15026
St8sia4	146.728	-0.772109	0.329742	-2.34155	0.0192037	0.150343
Blvra	517.822	0.498149	0.212764	2.34132	0.0192155	0.150352
Kif13a	1116.65	-0.3824	0.163404	-2.34022	0.0192725	0.150608
Basp1	1399.03	0.825572	0.352799	2.34006	0.0192805	0.150608
Cyth4	245.092	0.865024	0.369604	2.34041	0.0192628	0.150608
C130050O18Rik	38.774	0.872119	0.372748	2.3397	0.0192991	0.150669
Rab30	155.773	0.608645	0.260231	2.33886	0.0193425	0.150923
Bmpr1a	2855.5	-0.549337	0.234912	-2.33848	0.0193622	0.150993
Rngtt	668.355	-0.422982	0.180919	-2.33797	0.0193888	0.151116
1110054O05Rik	432.208	-0.534563	0.229012	-2.33421	0.0195846	0.152472
2210015D19Rik	289.393	0.483065	0.206936	2.33437	0.0195763	0.152472
Psmg1	372.051	0.483972	0.207366	2.33391	0.0196007	0.152513
Serpine1	1609.23	0.567644	0.24325	2.33358	0.0196177	0.15256
Rhbdd1	826.58	-0.52816	0.226418	-2.33268	0.0196649	0.152843
Pqlc1	984.092	0.518514	0.222335	2.33213	0.0196938	0.152982
Smad7	1514.57	-0.475498	0.203927	-2.3317	0.0197164	0.153037
Stat5b	2073.68	-0.466827	0.200254	-2.33117	0.0197442	0.153037
Tmem65	2140.84	-0.490337	0.210342	-2.33115	0.0197457	0.153037
Kctd1	143.94	0.696838	0.298949	2.33096	0.0197555	0.153037
Galnt12	43.4913	0.856157	0.367275	2.33111	0.0197478	0.153037
Cdk4	3037.48	0.430939	0.184908	2.33056	0.0197764	0.153114
Snn	272.908	-0.494732	0.212372	-2.32956	0.0198296	0.153425
9330159F19Rik	892.396	-0.575581	0.247104	-2.3293	0.0198429	0.153425
Kank3	4685.99	-0.620772	0.266519	-2.32918	0.0198494	0.153425
Lgi4	477.969	0.667211	0.286642	2.32768	0.0199291	0.153956
Poc1b	460.511	-0.534421	0.22965	-2.32711	0.0199595	0.154022
Fkbp5	7415.36	-0.38767	0.166596	-2.32701	0.0199647	0.154022
Epas1	2388.71	-0.359347	0.154444	-2.32671	0.0199807	0.154022
Mef2c	682.846	-0.418534	0.179884	-2.32669	0.0199818	0.154022
Chpt1	3347.71	-0.387783	0.166712	-2.32607	0.020015	0.154143
Clic4	36354.1	-0.568424	0.244398	-2.32582	0.0200283	0.154143
Zscan21	355.424	-0.507161	0.218061	-2.32578	0.0200304	0.154143
Gpam	2158.6	-0.785849	0.33793	-2.32548	0.0200466	0.154182
Lrp5	301.513	-0.632172	0.271887	-2.32513	0.0200651	0.1542
Arhgap6	948.652	-0.413845	0.177996	-2.32502	0.0200709	0.1542
Aox1	1024.14	-0.40436	0.173969	-2.32432	0.0201084	0.154377
Ddx19a	417.091	-0.419699	0.18058	-2.32418	0.0201159	0.154377
Gria3	1724.93	-0.398366	0.171468	-2.32327	0.0201646	0.154665
Pou2f2	34.8901	0.919352	0.395768	2.32296	0.0201814	0.154709
Adck4	2136.47	0.34746	0.149592	2.32272	0.0201942	0.154722
Tgfbr3	12162.9	-0.626184	0.269617	-2.32249	0.0202063	0.154731
Brpf1	1313.51	-0.424556	0.182945	-2.32067	0.0203045	0.155398
Wnt2	972.466	-0.634994	0.273698	-2.32005	0.020338	0.155569
Akap6	42.6741	-0.89997	0.388032	-2.31932	0.0203777	0.155617
Tubgcp5	605.326	-0.564014	0.24322	-2.31895	0.0203977	0.155617
Cdk11b	1824.58	0.470906	0.203072	2.31891	0.0203999	0.155617
H3f3a	9971.65	0.45553	0.19644	2.31893	0.020399	0.155617
Glt8d2	979.736	0.631656	0.272315	2.31957	0.0203639	0.155617
Lipa	3869.86	-0.465137	0.200693	-2.31766	0.0204679	0.156051
Notch1	1338.35	-0.351759	0.151834	-2.31673	0.0205187	0.156231
Ip6k1	4067.83	-0.486013	0.209827	-2.31625	0.0205445	0.156231
Plekhh2	683.19	-0.446269	0.192674	-2.31619	0.0205477	0.156231
H2-K2	370.289	0.508755	0.219689	2.31579	0.0205697	0.156231
Pgls	1052.98	0.441729	0.190743	2.31584	0.020567	0.156231
Dnajc25	979.976	0.520837	0.224889	2.31597	0.0205599	0.156231
Fgf16	67.6236	0.806967	0.348424	2.31605	0.0205554	0.156231
Zfp260	1374.19	-0.486061	0.209964	-2.31498	0.0206142	0.156485
Stard3nl	1633.54	0.405824	0.175329	2.31464	0.0206328	0.156541
Rab20	1352.76	0.466134	0.201458	2.31381	0.0206783	0.156801
Lrrc8b	167.857	-0.63881	0.276176	-2.31306	0.0207196	0.157029
Tnks1bp1	3064.93	-0.487472	0.210846	-2.31198	0.0207788	0.157368
Nedd1	572.603	-0.54094	0.234008	-2.31163	0.020798	0.157368
Crabp2	27.494	0.913426	0.395118	2.31178	0.0207897	0.157368
Plekha5	621.703	-0.427875	0.185203	-2.31031	0.0208712	0.157644
A530032D15Rik	31.0873	0.911129	0.394402	2.31016	0.0208796	0.157644
Bloc1s1	1739.43	0.504535	0.218369	2.31047	0.0208621	0.157644
Lum	12642.8	0.73745	0.319157	2.31062	0.0208538	0.157644
Zfp617	393.622	-0.51089	0.221187	-2.30976	0.0209012	0.157723
Icmt	1456.79	-0.547026	0.236895	-2.30915	0.0209354	0.157751
Eef1d	2152.54	0.434076	0.188019	2.30868	0.0209614	0.157751
Psme2	3161.51	0.478016	0.207051	2.30869	0.0209609	0.157751
Rasip1	165.994	0.659486	0.285632	2.30886	0.0209511	0.157751
D14Ertd668e	1353.57	0.392396	0.169929	2.30917	0.0209341	0.157751
Zfp740	1625.29	-0.460789	0.199756	-2.30676	0.0210681	0.158464
Trappc2l	946.477	0.529532	0.229596	2.30637	0.0210901	0.158464
Tmem213	44.2076	0.913207	0.395923	2.30653	0.0210811	0.158464
Dhrs7	2194.06	0.374815	0.162575	2.30549	0.0211389	0.158746
Nbr1	2928.51	-0.542642	0.235413	-2.30506	0.0211632	0.158843
Slc7a10	2730.03	-0.763191	0.331182	-2.30445	0.0211976	0.159016
Tgm2	36751.1	-0.57485	0.249499	-2.30402	0.0212218	0.159095
Ddah1	55.1065	-0.816506	0.354458	-2.30353	0.0212489	0.159095
Snrpd2	1183.53	0.560467	0.243316	2.30345	0.0212535	0.159095
Rpl35a	2547.35	0.574931	0.249585	2.30355	0.0212481	0.159095
Slit2	5261.34	-0.638453	0.277305	-2.30235	0.0213154	0.159387
Bola2	482.538	0.596399	0.259036	2.30238	0.0213138	0.159387
Ptpn2	2335.9	0.415908	0.180716	2.30144	0.0213667	0.159685
Chl1	1030.02	0.760514	0.330666	2.29994	0.0214514	0.160233
Psen2	563.525	0.387183	0.168435	2.2987	0.0215218	0.160502
Dlg2	99.094	0.894318	0.389037	2.2988	0.0215165	0.160502
Tppp3	4247.11	0.812168	0.353292	2.29886	0.0215131	0.160502
Nov	2182.17	0.608336	0.264867	2.29676	0.0216325	0.161242
Slc22a4	69.8256	0.77034	0.335498	2.29611	0.0216697	0.161347
Gmppa	1853.82	0.36777	0.160167	2.29617	0.0216661	0.161347
Zfp866	405.392	-0.421431	0.1836	-2.29538	0.0217116	0.161419
Foxj2	1534.29	-0.419253	0.182654	-2.29534	0.0217139	0.161419
Etfb	2037.14	0.482456	0.210189	2.29535	0.0217133	0.161419
2810403A07Rik	1423.74	-0.351063	0.153052	-2.29375	0.0218048	0.162006
Rrp15	849.827	0.42697	0.186161	2.29355	0.0218161	0.162006
Slc25a36	792.013	-0.595512	0.259717	-2.29292	0.0218524	0.162129
Itpripl2	1136.77	-0.47012	0.205036	-2.29286	0.0218558	0.162129
Exoc8	414.898	-0.566679	0.247202	-2.29237	0.0218841	0.162253
Pknox2	1765	-0.613998	0.267972	-2.29128	0.0219473	0.162635
Wscd2	90.5206	-0.683169	0.298204	-2.29094	0.0219668	0.162694
Zfp180	471.306	-0.701547	0.306304	-2.29036	0.0220002	0.162855
Cpsf1	1655.98	-0.529517	0.23122	-2.2901	0.0220155	0.162882
Lrch3	790.118	-0.621242	0.271529	-2.28794	0.022141	0.163526
Col8a2	549.036	-0.673344	0.294304	-2.28792	0.0221422	0.163526
Klf7	1250.23	0.486286	0.212556	2.2878	0.0221492	0.163526
Cst3	63605.1	0.357059	0.156056	2.28802	0.0221362	0.163526
Itgb1	27455	-0.501286	0.219147	-2.28745	0.0221698	0.163592
Ptpn9	2262.63	-0.507218	0.221763	-2.28721	0.0221836	0.163599
Lifr	2202.4	-0.467932	0.204602	-2.28703	0.0221942	0.163599
Ttyh1	161.736	-0.778233	0.340319	-2.28677	0.0222091	0.163622
Fam71a	72.091	0.824315	0.360559	2.28622	0.0222416	0.16369
Gfra4	35.0294	0.864078	0.377922	2.28639	0.0222312	0.16369
Dusp7	1031.13	-0.494206	0.216215	-2.28572	0.0222708	0.163818
Mnda	729.611	0.610303	0.267047	2.28537	0.0222909	0.16388
Pcdh9	271.977	-0.582675	0.255223	-2.28301	0.02243	0.164677
Pilrb1	53.6053	0.766279	0.335656	2.28293	0.0224345	0.164677
Polr3d	1004.78	0.343128	0.150284	2.28319	0.0224193	0.164677
Aspg	115.687	0.628392	0.275386	2.28185	0.0224979	0.165055
Wasf3	82.682	-0.739099	0.32405	-2.28081	0.0225595	0.16542
Rps14	6035.98	0.474283	0.208018	2.28	0.0226074	0.165512
Grem1	273.555	0.798737	0.35032	2.28002	0.0226065	0.165512
Serpind1	33.6559	0.846135	0.371085	2.28017	0.0225979	0.165512
Anapc13	741.318	0.559008	0.245305	2.27883	0.0226772	0.165936
Agt	487.786	-0.707651	0.310592	-2.27839	0.0227033	0.16604
Nans	642.218	0.403822	0.177306	2.27754	0.0227539	0.166323
3200002M19Rik	176.101	0.536958	0.235904	2.27617	0.0228359	0.166836
Gatsl2	843.331	-0.506193	0.22249	-2.27513	0.0228984	0.167205
Rnf2	1514.29	-0.502874	0.221055	-2.27488	0.0229132	0.167209
Klhl21	1380.69	-0.470155	0.206698	-2.2746	0.0229297	0.167209
Limch1	16103.3	-0.502952	0.221125	-2.27452	0.0229349	0.167209
Aldh6a1	2594.97	-0.563861	0.24794	-2.27418	0.0229552	0.16727
Rhob	13378.6	-0.473467	0.208302	-2.27299	0.0230269	0.167706
Mettl7a1	5665.44	-0.568302	0.250054	-2.27272	0.0230434	0.167738
Lss	308.918	-0.525809	0.231398	-2.27232	0.0230675	0.167751
Hif3a	275.636	-0.733488	0.322797	-2.27229	0.0230691	0.167751
Mbnl1	8752.95	-0.384503	0.169249	-2.27182	0.0230973	0.167869
Sgcb	1934.34	-0.407364	0.179359	-2.27122	0.0231335	0.168009
Epb4.1	1001.41	-0.391419	0.172347	-2.27111	0.0231405	0.168009
Gm16907	202.575	-0.506938	0.223291	-2.2703	0.0231892	0.168222
Dnm3os	334.537	-0.652442	0.287416	-2.27003	0.0232059	0.168222
Pfn1	12941.4	0.433529	0.190965	2.2702	0.0231957	0.168222
Ctnnal1	297.302	-0.621962	0.274029	-2.2697	0.0232259	0.168227
Myl6	15167.8	0.497964	0.219404	2.26962	0.0232306	0.168227
Cdca3	107.885	0.657419	0.289759	2.26885	0.0232775	0.168479
Ran	4901.69	0.350416	0.154502	2.26804	0.0233267	0.168748
Rnf6	2672.28	-0.376723	0.166153	-2.26732	0.0233707	0.168979
Klf6	12756	-0.286065	0.126219	-2.26641	0.023426	0.169204
Baz1a	877.671	0.515894	0.227609	2.26658	0.023416	0.169204
1810006K21Rik	2200.46	0.522931	0.230756	2.26616	0.0234415	0.169229
Tln1	8308.74	-0.449738	0.198524	-2.2654	0.0234879	0.169388
P2ry13	38.2281	0.890672	0.393143	2.26551	0.0234812	0.169388
1810010H24Rik	2034.34	-0.556703	0.245865	-2.26426	0.0235582	0.169721
Galnt10	729.528	0.684002	0.302085	2.26427	0.0235572	0.169721
Orai2	1826.29	-0.434593	0.191988	-2.26365	0.0235958	0.169904
Dpysl2	2910.05	-0.538713	0.23809	-2.26265	0.0236576	0.170261
Sugp2	509.016	-0.455437	0.201357	-2.26184	0.0237074	0.170533
Sox8	48.5577	0.78897	0.348924	2.26115	0.0237498	0.170662
Hmgn2	4321.85	0.32342	0.143033	2.26116	0.0237493	0.170662
Bcl9l	1024.48	-0.43374	0.191851	-2.26082	0.0237706	0.170724
4933403G14Rik	100.411	-0.851377	0.376652	-2.26038	0.0237976	0.170774
Mid2	503.75	-0.55974	0.247644	-2.26026	0.0238048	0.170774
Bmi1	736.431	-0.472128	0.208901	-2.26005	0.023818	0.170774
Fryl	1008.99	-0.382979	0.169466	-2.25992	0.0238264	0.170774
Vcan	2172.22	0.409728	0.181339	2.25946	0.023855	0.170892
Churc1	1028.1	0.455972	0.201832	2.25917	0.023873	0.170933
Dennd4c	876.537	-0.435855	0.19322	-2.25575	0.0240866	0.172352
Lox	22637.8	-0.731846	0.324514	-2.25521	0.0241204	0.172352
Ggta1	220.913	0.566222	0.251056	2.25536	0.0241109	0.172352
Zswim7	178.507	0.578366	0.256416	2.25558	0.024097	0.172352
Tmem8b	250.155	-0.503278	0.223331	-2.2535	0.0242274	0.173028
AA960436	537.398	0.426403	0.189265	2.25294	0.0242626	0.173103
Sertad1	3368.41	0.448237	0.198945	2.25307	0.024255	0.173103
Prnp	9141.11	0.526676	0.233819	2.2525	0.0242908	0.173127
2310008H09Rik	751.054	0.411429	0.182643	2.25264	0.0242822	0.173127
Bnip3	5023.58	-0.359344	0.159566	-2.252	0.024322	0.173262
Got1	593.682	0.507739	0.225487	2.25174	0.0243387	0.173293
Cul4b	745.626	-0.458612	0.203723	-2.25116	0.0243756	0.173419
Mak16	808.367	0.3699	0.164336	2.25087	0.0243936	0.173419
2002-03-01	1818.15	0.398407	0.176992	2.25099	0.0243861	0.173419
Ch25h	2105.82	0.481708	0.214086	2.25007	0.0244446	0.173693
Sft2d1	1528.77	0.434197	0.192998	2.24975	0.024465	0.17375
Gpr153	5476.75	-0.490223	0.217925	-2.2495	0.0244805	0.173772
Rpf2	462.333	0.397218	0.176629	2.24888	0.0245203	0.173878
Akr1c19	43.1585	0.78455	0.348836	2.24905	0.0245094	0.173878
Fam73b	851.057	-0.368456	0.163922	-2.24775	0.0245919	0.174296
Hspa1b	5293.32	0.450628	0.200496	2.24756	0.0246042	0.174296
Lig3	540.194	-0.633403	0.281919	-2.24676	0.0246557	0.174573
Cldn12	718.556	-0.473381	0.210927	-2.24429	0.0248141	0.175605
Nip7	1276.6	0.383915	0.171092	2.24391	0.0248379	0.175685
Rpl22	1378	0.499643	0.222828	2.24228	0.0249431	0.17634
Zik1	60.8166	-0.799662	0.356955	-2.24023	0.0250758	0.1771
Afmid	174.576	0.630866	0.281597	2.24032	0.0250704	0.1771
1110038B12Rik	148.533	0.650187	0.290269	2.23995	0.0250942	0.17714
Klf2	10648.6	0.46778	0.208873	2.23955	0.0251203	0.177145
Acy3	162.721	0.58336	0.260479	2.23956	0.0251192	0.177145
Palld	3072.36	-0.460807	0.205781	-2.23931	0.0251359	0.177166
Phactr1	1616.41	-0.470425	0.210102	-2.23904	0.0251536	0.177202
Nynrin	650.742	-0.420921	0.18803	-2.23859	0.0251826	0.177317
Zfp606	187.376	-0.496991	0.222042	-2.23828	0.025203	0.177371
Tor1aip2	3839.06	-0.42087	0.188075	-2.23777	0.0252359	0.177513
Tead3	954.416	-0.381005	0.170309	-2.23713	0.0252776	0.177717
Cnpy2	2935.85	0.391843	0.175169	2.23694	0.0252905	0.177719
Pecr	264.006	0.589331	0.263533	2.23627	0.0253339	0.177934
Akt3	439.817	-0.427623	0.191277	-2.23563	0.0253762	0.178138
[truncated: 21,343 more rows]
